# Supplementary material for: Effect of Phosphate Starvation on Gene Expression in Komagataella phaffii Cells
Source: Microorganisms. 2024 Dec 28;13(1):39. doi: 10.3390/microorganisms13010039 (PMC11768071; doi:10.3390/microorganisms13010039)
Supplement: Supplementary file 1 [file microorganisms-13-00039-s001.zip]

Archive with 5 entries (5 files):
- .DS_Store
- Table S1.xlsx
- Table S2.xlsx
- Table S3.xlsx
- Table S4.xlsx
