# Supplementary material for: Effect of Phosphate Starvation on Gene Expression in Komagataella phaffii Cells
Source: Microorganisms. 2024 Dec 28;13(1):39. doi: 10.3390/microorganisms13010039 (PMC11768071; doi:10.3390/microorganisms13010039)
Supplement: Supplementary file 1 [file microorganisms-13-00039-s001.zip › Table S1.xlsx]

## Sheet: Лист1
	Table S1. Composition of vitamin and trace element solutions per 100 ml
		Composition of vitamin and micronutrient solutions
		Component	Amount per 100 ml
	Trace elements
		ZnSO4	85 mg
		H3BO4	125 mg
		FeCl3	50 mg
		MnSO4	100 mg
		KI	25 mg
		NaMoO4	50 mg
		CuSO4x5H2O	11.75 mg
	Vitamins
		Biotin	3 mg
		Calcium pantothenate	300 mg
		Folic acid	300 mg
		p-Aminobenzoic acid	30 mg
		Pyridoxine HCl	60 mg
		Thiamine HCl	60 mg
		Riboflavin	30 mg
		Inositol	1500 mg
