# Supplementary material for: Effect of Phosphate Starvation on Gene Expression in Komagataella phaffii Cells
Source: Microorganisms. 2024 Dec 28;13(1):39. doi: 10.3390/microorganisms13010039 (PMC11768071; doi:10.3390/microorganisms13010039)
Supplement: Supplementary file 1 [file microorganisms-13-00039-s001.zip › Table S2.xlsx]

## Sheet: Лист1
		Table S2. The results of the differential gene expression analysis using DESeq2
		Gene - the name of the gene as in NCBI database (reference genome of K. phaffii (ASM2700v1))
		baseMean - the average of the normalized count values
		log2FoldChange - the logarithmic value of the expression level change. This value indicates the change between the experimental groups (grown in media witthout phosp) and the control group (grown in media with phosphate in concentration 1 g/l).
		lfcSE - the standard error of the log2FoldChange value
		stat - statistical value of the Wald test (commonly used for hypothesis testing when comparing two groups in DESeq2)
		P value of the Wald test
		P adj value is obtained as the result of Benjamini and Hochberg adjustment method
		Gene name - gene name used in the text of this paper
			red border marks differentially expressed genes (DEG) with log2FoldChange greater than 0,5 and less than -0,5 and adjusted p value < 0,05
			genes, discussed in the paper, that are repressed in media without phosphate in comparison with media with phosphate in concentration 1 g/l (log2FoldChange less than 0,5)
			genes, discussed in the paper, that are activated in media without phosphate in comparison with media with phosphate in concentration 1 g/l (log2FoldChange greater than 0,5)
		Gene	baseMean	log2FoldChange	lfcSE	stat	P value	P adj value
		PAS_chr2-1_0235	3520.76	5.78685	0.171586	33.7257	2.42529e-249	9.0633e-246
		PAS_chr4_0337	1409.69	5.17245	0.175309	29.5048	2.49685e-191	4.66536e-188	KpPHO84-1
		PAS_chr4_0516	482.473	-3.80944	0.187078	-20.3628	3.57307e-92	4.45085e-89
		PAS_chr2-1_0668	608.812	3.49608	0.174902	19.9888	6.89128e-89	6.43818e-86
		PAS_chr2-2_0314	374.115	2.83229	0.175314	16.1555	1.03804e-58	7.75831e-56
		PAS_chr4_0077	279.558	6.16005	0.396513	15.5355	1.99357e-54	1.12964e-51
		PAS_chr4_0290	431.749	3.30466	0.212768	15.5317	2.11599e-54	1.12964e-51	KpVTC1
		PAS_chr2-2_0420	209.167	3.47178	0.228106	15.22	2.60402e-52	1.2164e-49	KpVTC4
		PAS_chr1-1_0428	557.843	1.81257	0.14228	12.7394	3.57115e-37	1.48282e-34
		PAS_chr2-2_0208	843.867	1.51095	0.131312	11.5066	1.22167e-30	4.4372e-28
		PAS_chr2-1_0177	111.373	3.32763	0.289338	11.5009	1.30611e-30	4.4372e-28
		PAS_chr3_0141	55.3367	-4.36602	0.380598	-11.4715	1.83463e-30	5.71335e-28	KpPHO84-2
		PAS_chr1-3_0169	518.992	1.80199	0.158714	11.3537	7.11259e-30	2.0446e-27
		PAS_chr2-2_0470	662.859	-1.70741	0.153176	-11.1467	7.42958e-29	1.98317e-26
		PAS_chr3_0516	50.0152	-4.27524	0.393206	-10.8728	1.55397e-27	3.87147e-25
		PAS_chr2-1_0103	127.24	6.21042	0.575215	10.7967	3.56831e-27	8.33424e-25	PHO1
		PAS_chr3_0518	62.7109	-3.40232	0.315628	-10.7795	4.30077e-27	9.4541e-25
		PAS_chr4_0369	458.006	-1.52734	0.142834	-10.6931	1.09672e-26	2.27691e-24
		PAS_chr4_0917	1307.04	1.55113	0.14699	10.5526	4.94158e-26	9.7193e-24
		PAS_chr2-2_0257	314.136	-1.62387	0.155568	-10.4383	1.6574e-25	3.09686e-23
		PAS_chr1-4_0668	147.133	2.28493	0.222519	10.2685	9.77622e-25	1.7397e-22
		PAS_chr1-3_0068	1028.38	-1.39745	0.138449	-10.0936	5.89777e-24	1.00182e-21
		PAS_chr3_0987	96.5723	-3.01648	0.299065	-10.0864	6.34811e-24	1.03143e-21
		PAS_chr1-4_0422	580.572	-1.34189	0.138706	-9.67431	3.87697e-22	6.03676e-20
		PAS_c121_0015	92.2205	2.59498	0.283484	9.15389	5.49192e-20	8.20933e-18
		PAS_chr1-1_0085	269.159	1.62854	0.179588	9.06822	1.20972e-19	1.73875e-17
		PAS_chr4_0982	542.669	-1.28343	0.141826	-9.04938	1.43784e-19	1.99007e-17
		PAS_chr4_0246	1631.19	-1.13751	0.126329	-9.00433	2.16993e-19	2.89608e-17
		PAS_chr4_0291	71.4153	3.09644	0.34457	8.98639	2.55489e-19	3.29229e-17
		PAS_chr3_0101	770.302	-1.28968	0.144954	-8.89719	5.72765e-19	7.13474e-17
		PAS_chr2-2_0482	1778.26	-1.27408	0.14405	-8.84472	9.17578e-19	1.10612e-16
		PAS_chr4_0330	288.144	-1.37208	0.157816	-8.69418	3.49342e-18	4.07966e-16	KpCYS3
		PAS_chr4_0786	1218.68	1.16096	0.135123	8.59188	8.55598e-18	9.68899e-16
		PAS_chr1-4_0096	148.43	1.7544	0.204693	8.57092	1.0266e-17	1.12835e-15
		PAS_chr1-4_0490	343.517	-1.43222	0.16743	-8.55414	1.18747e-17	1.26788e-15
		PAS_chr1-4_0409	91.4829	-2.19333	0.257142	-8.52965	1.46796e-17	1.52383e-15
		PAS_chr3_1047	92.5923	2.19644	0.257931	8.51561	1.65718e-17	1.67376e-15
		PAS_chr4_0348	894.752	-1.17223	0.137924	-8.49913	1.9101e-17	1.87843e-15
		PAS_chr2-1_0104	236.968	1.47458	0.17374	8.48731	2.11474e-17	2.02635e-15
		PAS_chr2-1_0659	214.659	-1.50576	0.179015	-8.41134	4.05348e-17	3.78696e-15
		PAS_chr3_1157	167.285	1.65551	0.201354	8.22188	2.00339e-16	1.82602e-14
		PAS_chr4_0151	4278.73	1.18208	0.146054	8.09349	5.79793e-16	5.15878e-14
		PAS_chr2-2_0165	3173.68	-1.04627	0.129886	-8.0553	7.92827e-16	6.89022e-14	KpMET6
		AA	54.9647	2.96276	0.368193	8.04677	8.50078e-16	7.21986e-14	KpGPH1
		PAS_chr3_0576	1158.18	-1.09066	0.135831	-8.02949	9.78755e-16	8.12802e-14
		PAS_chr2-1_0362	524.96	-1.15916	0.144662	-8.01287	1.12063e-15	9.10393e-14
		PAS_chr3_0161	125.895	-1.58148	0.197549	-8.00549	1.18988e-15	9.46085e-14
		PAS_chr2-1_0087	456.036	-1.30283	0.163624	-7.96234	1.68815e-15	1.31429e-13
		PAS_chr2-2_0430	1208.39	-1.05825	0.134189	-7.8863	3.11276e-15	2.37396e-13
		PAS_chr1-1_0072	2319.68	0.964521	0.123592	7.80406	5.99463e-15	4.48039e-13	KpFBA1
		PAS_chr2-1_0178	103.991	2.042	0.261912	7.79651	6.36406e-15	4.66323e-13
		PAS_chr3_0089	57.9188	2.60718	0.336779	7.74152	9.82314e-15	7.05944e-13
		PAS_chr2-1_0238	1701.41	-0.948158	0.122693	-7.72787	1.09363e-14	7.71113e-13
		PAS_chr4_0412	1053.68	-1.10265	0.142965	-7.71269	1.23191e-14	8.52527e-13
		PAS_chr3_0957	224.729	-1.31718	0.17087	-7.70869	1.27114e-14	8.63679e-13
		PAS_chr4_0181	104.339	-1.62999	0.213566	-7.63224	2.30707e-14	1.53956e-12
		PAS_chr2-1_0481	550.049	-1.0375	0.136369	-7.60802	2.78335e-14	1.8248e-12
		PAS_chr4_0094	390.283	-1.11034	0.14821	-7.49168	6.79986e-14	4.38122e-12
		PAS_chr3_0030	386.24	1.52507	0.203701	7.48682	7.05644e-14	4.46948e-12
		PAS_chr1-3_0011	113.276	-1.84873	0.248325	-7.44482	9.70735e-14	6.04606e-12
		PAS_chr1-1_0345	1186.86	-0.969105	0.130686	-7.4155	1.21171e-13	7.42321e-12
		PAS_chr4_0139	356.864	-1.18401	0.160553	-7.37453	1.64921e-13	9.94048e-12
		PAS_chr1-3_0115	348.937	-1.17145	0.159989	-7.32204	2.44231e-13	1.44872e-11
		PAS_chr1-4_0465	544.916	-0.987871	0.13613	-7.25682	3.96293e-13	2.31398e-11
		PAS_chr1-4_0275	782.806	-1.02851	0.142943	-7.19527	6.2337e-13	3.5839e-11
		PAS_chr4_0363	118.604	-1.50869	0.209961	-7.18556	6.69324e-13	3.78979e-11
		PAS_chr3_0335	938.398	-1.05602	0.151062	-6.99064	2.73627e-12	1.52618e-10
		PAS_chr4_0407	1585.31	-1.33581	0.192082	-6.95438	3.54117e-12	1.94608e-10
		PAS_chr1-4_0239	443.855	-1.09993	0.158421	-6.94311	3.83551e-12	2.07729e-10
		PAS_chr1-4_0253	148.631	-1.3335	0.195697	-6.81411	9.48468e-12	5.06347e-10
		PAS_chr3_0456	596.343	0.956209	0.140482	6.80663	9.99092e-12	5.2586e-10	KpPGI1
		PAS_chr4_0307	42.8114	-2.29436	0.337422	-6.79967	1.04862e-11	5.44264e-10
		PAS_chr2-1_0783	1335.29	-0.895544	0.132156	-6.77643	1.23181e-11	6.30588e-10
		PAS_chr4_0520	376.836	-1.19196	0.176021	-6.77169	1.27287e-11	6.42797e-10
		PAS_chr4_0414	767.029	-0.897626	0.133273	-6.73523	1.63676e-11	8.15544e-10
		PAS_chr1-4_0367	614.948	-0.934281	0.138828	-6.72979	1.69907e-11	8.3545e-10
		PAS_chr3_0194	523.081	-0.95152	0.141733	-6.71349	1.90023e-11	9.22229e-10
		PAS_chr4_0898	86.3692	1.77601	0.265124	6.69879	2.10158e-11	1.00687e-09
		PAS_chr1-4_0471	984.1	-0.876394	0.131053	-6.68732	2.2729e-11	1.07517e-09
		PAS_chr4_0892	351.031	-1.09055	0.163827	-6.65672	2.80007e-11	1.30798e-09
		PAS_FragD_0013	714.108	-0.859389	0.129592	-6.63147	3.3235e-11	1.53332e-09
		PAS_chr4_0208	1301.43	-0.828075	0.125072	-6.6208	3.57271e-11	1.6282e-09
		PAS_chr2-2_0279	181.707	1.4178	0.21539	6.58247	4.62688e-11	2.08321e-09
		PAS_chr1-1_0219	775.902	-1.0217	0.155397	-6.57476	4.87311e-11	2.16795e-09
		PAS_chr1-4_0352	743.171	-0.885511	0.134786	-6.56977	5.03927e-11	2.19409e-09
		PAS_chr2-1_0483	562.656	-0.953505	0.145142	-6.56948	5.04927e-11	2.19409e-09
		PAS_chr2-2_0489	145.5	1.31145	0.199773	6.56466	5.21506e-11	2.24008e-09
		PAS_chr4_0357	48.5062	2.3352	0.356035	6.55891	5.42021e-11	2.30174e-09
		PAS_chr2-1_0649	39.3617	-2.07826	0.32036	-6.48726	8.74126e-11	3.67035e-09
		PAS_chr4_0210	1534.36	-0.801868	0.123809	-6.47666	9.37753e-11	3.89376e-09
		PAS_chr4_0180	569.793	-0.890202	0.137569	-6.47094	9.73945e-11	3.9996e-09
		PAS_chr1-1_0439	987.222	-0.893258	0.139151	-6.41933	1.36877e-10	5.55989e-09
		PAS_chr3_0870	280.616	1.0608	0.165357	6.41521	1.40626e-10	5.65075e-09
		PAS_chr1-4_0445	191.648	-1.10751	0.172894	-6.40573	1.49651e-10	5.94944e-09
		PAS_chr3_0434	60.6631	-1.67144	0.261625	-6.38871	1.67296e-10	6.58088e-09
		PAS_chr2-1_0412	196.892	1.24321	0.19471	6.38492	1.71485e-10	6.67542e-09
		PAS_chr4_0669	108.586	-1.35273	0.212584	-6.36329	1.97478e-10	7.60799e-09
		PAS_chr1-1_0135	3488.15	-1.10853	0.17508	-6.33157	2.42677e-10	9.25392e-09
		PAS_chr1-3_0253	69.4429	1.74965	0.277978	6.29421	3.08976e-10	1.16631e-08
		PAS_chr3_0722	811.274	-0.866028	0.138072	-6.27231	3.5574e-10	1.32291e-08
		PAS_chr1-1_0382	242.716	-0.984981	0.157056	-6.27152	3.57543e-10	1.32291e-08
		PAS_chr4_0041	114.548	-1.40933	0.225544	-6.24859	4.14166e-10	1.51739e-08
		PAS_chr3_1174	114.749	-1.33811	0.215153	-6.21933	4.99274e-10	1.81144e-08
		PAS_chr1-4_0339	595.363	1.08274	0.174402	6.20828	5.35689e-10	1.92487e-08
		PAS_chr2-2_0271	60.7694	-1.61506	0.262406	-6.1548	7.51742e-10	2.67548e-08
		PAS_chr1-4_0353	74.7662	-1.46374	0.237967	-6.15104	7.69763e-10	2.71378e-08
		PAS_chr2-1_0685	26.0266	3.85686	0.627951	6.14198	8.15001e-10	2.84641e-08	KpLES1
		PAS_chr2-2_0265	337.411	-1.05798	0.173052	-6.11366	9.73706e-10	3.3692e-08
		PAS_chr2-1_0584	383.984	-0.958273	0.156906	-6.1073	1.01332e-09	3.4741e-08
		PAS_chr2-1_0634	270.855	-1.08284	0.17779	-6.09052	1.12543e-09	3.8234e-08
		PAS_chr2-1_0728	793.044	-0.969346	0.159789	-6.06642	1.30789e-09	4.40324e-08
		PAS_chr2-1_0308	225.632	1.07718	0.1789	6.02114	1.73194e-09	5.77881e-08	KpGPH1
		PAS_chr1-4_0063	479.084	-1.09651	0.183349	-5.98043	2.22543e-09	7.35967e-08
		PAS_chr1-1_0216	529.129	-0.824045	0.13807	-5.96833	2.39691e-09	7.85722e-08
		PAS_chr1-4_0499	137.453	-1.21603	0.204776	-5.93834	2.87923e-09	9.35625e-08
		PAS_chr1-1_0191	423.843	-0.821013	0.139496	-5.88559	3.96643e-09	1.27627e-07
		PAS_chr4_0550	183.697	1.06781	0.181466	5.88437	3.99582e-09	1.27627e-07
		PAS_chr4_0684	152.165	1.14555	0.194934	5.87662	4.18734e-09	1.32611e-07	KpCAR1
		PAS_chr1-1_0183	478.062	-0.848382	0.144551	-5.86909	4.38182e-09	1.37604e-07
		PAS_chr4_0762	635.13	0.966097	0.164672	5.86681	4.44262e-09	1.3835e-07
		PAS_chr1-1_0330	347.441	-1.08643	0.185549	-5.85522	4.76366e-09	1.47122e-07
		PAS_chr1-4_0421	1554.01	0.742134	0.127213	5.83378	5.41863e-09	1.65979e-07
		PAS_chr3_0403	145.272	-1.19151	0.204418	-5.82881	5.58237e-09	1.69604e-07
		PAS_chr4_0374	717.219	-0.844964	0.145182	-5.82002	5.88416e-09	1.77332e-07
		PAS_chr2-2_0258	33.6312	-2.05101	0.353915	-5.79521	6.82366e-09	2.04e-07
		PAS_FragD_0014	674.976	-0.805834	0.140002	-5.75588	8.61928e-09	2.55637e-07
		PAS_chr2-2_0024	148.113	1.14136	0.19934	5.72567	1.03029e-08	3.03166e-07	KpPYC2
		PAS_chr1-1_0200	762.627	-0.851724	0.148835	-5.7226	1.04906e-08	3.06277e-07	KpAAT2
		PAS_chr2-2_0326	952.928	-0.773507	0.135251	-5.71903	1.07134e-08	3.10355e-07
		PAS_chr1-4_0267	127.805	-1.25942	0.221414	-5.68808	1.28476e-08	3.6932e-07
		PAS_chr1-4_0504	30.6614	-2.02698	0.356497	-5.68581	1.30191e-08	3.71392e-07
		PAS_chr4_0413	756.714	-0.779371	0.137739	-5.65833	1.52857e-08	4.32748e-07
		PAS_chr1-3_0172	454.891	-0.902172	0.160031	-5.63749	1.72547e-08	4.84817e-07
		PAS_chr2-2_0131	328.388	0.859464	0.152638	5.63073	1.79451e-08	5.00453e-07
		PAS_chr2-1_0172	47.0884	1.87537	0.33538	5.59178	2.24753e-08	6.2215e-07
		PAS_chr4_0267	281.234	-0.889039	0.160199	-5.54961	2.86309e-08	7.86718e-07
		PAS_chr4_0988	57.6118	-1.45898	0.266281	-5.47911	4.27461e-08	1.166e-06
		PAS_chr2-2_0109	533.267	-0.7606	0.139026	-5.4709	4.47749e-08	1.20601e-06
		PAS_chr4_0960	280.847	-0.858672	0.156962	-5.47057	4.48582e-08	1.20601e-06
		PAS_chr4_0814	518.17	-0.777188	0.142549	-5.45209	4.97808e-08	1.32879e-06
		PAS_chr1-4_0412	345.711	-0.888555	0.163656	-5.42941	5.65403e-08	1.49852e-06
		PAS_chr4_0211	217.202	-0.926195	0.172096	-5.38184	7.3729e-08	1.94032e-06
		PAS_chr4_0292	506.646	-0.773653	0.14387	-5.37744	7.55533e-08	1.97442e-06
		PAS_chr1-1_0433	641.881	-0.816925	0.152508	-5.35661	8.47961e-08	2.20058e-06
		PAS_chr4_0240	26.3601	-2.05403	0.384495	-5.34216	9.18469e-08	2.36712e-06
		PAS_chr1-1_0337	445.644	-0.805027	0.150733	-5.34076	9.25593e-08	2.36914e-06
		PAS_chr3_1057	240.955	-0.898102	0.168638	-5.32563	1.00602e-07	2.55749e-06
		PAS_chr1-1_0118	1570.32	0.731883	0.137507	5.32253	1.02332e-07	2.58388e-06
		PAS_chr2-1_0022	415.145	-0.818593	0.153842	-5.32101	1.03191e-07	2.5881e-06
		PAS_chr1-3_0300	326.884	-0.866288	0.163105	-5.31123	1.08887e-07	2.71274e-06
		PAS_chr3_0997	826.704	-0.666709	0.12558	-5.30904	1.10205e-07	2.71989e-06
		PAS_chr3_1084	329.912	-0.805037	0.151655	-5.30834	1.1063e-07	2.71989e-06
		PAS_chr1-1_0030	510.735	-0.766346	0.14454	-5.30196	1.14568e-07	2.79831e-06
		PAS_chr1-4_0680	590.577	-0.782849	0.148081	-5.28664	1.24586e-07	3.02323e-06
		PAS_chr2-2_0060	47.5499	1.65359	0.313327	5.27751	1.30948e-07	3.15711e-06
		PAS_chr3_0257	77.8054	-1.24985	0.23708	-5.27185	1.35057e-07	3.2353e-06	KpADK1
		PAS_chr2-2_0223	45.9581	-1.56893	0.298001	-5.26484	1.40311e-07	3.33975e-06
		PAS_chr3_0076	152.07	1.06647	0.202668	5.26214	1.42385e-07	3.36767e-06
		PAS_chr2-2_0113	773.404	-0.730353	0.138901	-5.2581	1.45553e-07	3.42094e-06
		PAS_chr3_0006	122.413	1.08015	0.2055	5.25618	1.47079e-07	3.43522e-06
		PAS_chr4_0107	731.709	-0.715171	0.136305	-5.24685	1.54719e-07	3.59121e-06
		PAS_chr1-4_0601	52.6422	-1.46741	0.280837	-5.22511	1.7405e-07	4.01497e-06
		PAS_chr3_0633	141.033	1.03613	0.198394	5.22258	1.76451e-07	4.04538e-06
		PAS_chr2-2_0059	49.2045	-1.44517	0.279199	-5.17611	2.26556e-07	5.16244e-06	KpYNK1
		PAS_chr2-1_0612	100.765	-1.18662	0.230031	-5.15853	2.48898e-07	5.63716e-06
		PAS_chr3_0819	173.078	-0.929196	0.180849	-5.13796	2.77735e-07	6.25239e-06
		PAS_chr2-1_0262	144.793	-1.0048	0.196237	-5.12034	3.04987e-07	6.82476e-06
		PAS_chr3_0824	279.356	-0.79271	0.15518	-5.10834	3.25005e-07	7.19406e-06
		PAS_chr2-2_0498	92.3307	1.24156	0.243055	5.10814	3.2534e-07	7.19406e-06
		PAS_FragB_0036	734.779	-0.75755	0.149002	-5.08417	3.69228e-07	8.11651e-06
		PAS_chr4_0358	42.2668	1.89671	0.374131	5.06965	3.98555e-07	8.70636e-06
		PAS_chr3_0762	1593.22	-0.649726	0.128186	-5.06862	4.00721e-07	8.70636e-06
		PAS_chr3_0066	214.099	-0.961049	0.18995	-5.05948	4.20405e-07	9.08124e-06
		PAS_chr4_0627	2469.22	0.669953	0.132522	5.05541	4.29472e-07	9.22378e-06
		PAS_chr3_0596	429.204	-0.835617	0.165553	-5.04744	4.4778e-07	9.56202e-06
		PAS_chr1-1_0217	304.039	-0.775509	0.154011	-5.03541	4.76822e-07	1.01243e-05
		PAS_chr1-4_0071	190.06	0.93704	0.186788	5.01659	5.25966e-07	1.11047e-05
		PAS_chr2-1_0173	115.844	1.12516	0.224743	5.00643	5.54502e-07	1.16414e-05
		PAS_chr2-2_0350	38.9524	1.82638	0.365317	4.99945	5.74939e-07	1.20031e-05
		PAS_chr2-2_0392	2354.3	0.585082	0.117637	4.97363	6.5712e-07	1.36425e-05
		PAS_chr1-4_0491	355.456	-0.781824	0.157245	-4.97202	6.62574e-07	1.36798e-05
		PAS_chr3_1188	197.979	-0.894283	0.179918	-4.97051	6.67768e-07	1.37113e-05
		PAS_chr1-1_0302	414.191	-0.744118	0.150204	-4.95406	7.26805e-07	1.48419e-05
		PAS_chr3_0931	69.7106	-1.22737	0.248376	-4.94158	7.74902e-07	1.57381e-05
		PAS_chr3_0091	361.23	-0.753291	0.153256	-4.91524	8.86717e-07	1.79117e-05
		PAS_chr1-4_0226	28.4772	-1.79145	0.365636	-4.89955	9.60567e-07	1.92991e-05
		PAS_chr1-4_0232	93.1401	1.10493	0.22631	4.88236	1.04826e-06	2.09484e-05
		PAS_chr2-1_0315	170.131	0.92239	0.190963	4.8302	1.36398e-06	2.71127e-05
		PAS_chr1-4_0570	1734.43	0.811539	0.168518	4.81573	1.46659e-06	2.89982e-05
		PAS_chr4_0790	79.3884	1.2318	0.256108	4.80969	1.51166e-06	2.97169e-05
		PAS_chr4_0705	299.969	0.923793	0.192107	4.80874	1.51885e-06	2.97169e-05
		PAS_chr4_0339	50.8343	1.51982	0.317173	4.79175	1.65332e-06	3.21794e-05
		PAS_chr1-3_0211	197.963	-0.822761	0.171747	-4.79053	1.66338e-06	3.22074e-05
		PAS_chr2-2_0022	145.299	0.959704	0.200646	4.78308	1.72628e-06	3.32531e-05
		PAS_chr1-1_0189	448.374	-0.688332	0.144232	-4.77239	1.82055e-06	3.48892e-05
		PAS_chr1-1_0202	129.768	-0.939208	0.197235	-4.76187	1.91804e-06	3.657e-05
		PAS_chr1-1_0335	94.2311	-1.0438	0.219828	-4.74825	2.05181e-06	3.89218e-05
		PAS_chr1-1_0117	73.4644	1.23465	0.261012	4.73024	2.2425e-06	4.21185e-05
		PAS_chr4_0686	542.441	0.68064	0.143892	4.73021	2.24287e-06	4.21185e-05
		PAS_chr4_0456	513.186	-0.772707	0.163791	-4.71764	2.38593e-06	4.45811e-05
		PAS_chr3_0848	30.0953	-1.70846	0.363576	-4.69903	2.614e-06	4.85526e-05
		PAS_chr2-2_0394	77.6091	1.16331	0.247608	4.69821	2.62446e-06	4.85526e-05
		PAS_chr1-1_0293	186.888	-0.907854	0.19388	-4.68255	2.83332e-06	5.21581e-05
		PAS_chr1-4_0410	12.8552	-2.61824	0.560729	-4.66935	3.02151e-06	5.53499e-05
		PAS_chr1-1_0283	67.3657	-1.16326	0.249267	-4.6667	3.06072e-06	5.57947e-05
		PAS_chr3_0778	1212.55	0.677067	0.145682	4.64755	3.35897e-06	6.09343e-05
		PAS_chr1-1_0333	63.183	-1.34725	0.289958	-4.64634	3.37874e-06	6.09968e-05
		PAS_chr2-2_0329	421.194	-0.663995	0.143363	-4.63158	3.62893e-06	6.51985e-05	KpADE13
		PAS_chr1-4_0188	86.0862	1.08656	0.235036	4.62297	3.78289e-06	6.76395e-05
		PAS_chr2-1_0489	152.838	-1.03898	0.225042	-4.61684	3.89622e-06	6.93341e-05
		PAS_chr1-1_0322	249.235	-0.808068	0.175818	-4.59606	4.30559e-06	7.62558e-05
		PAS_chr2-1_0351	238.393	-0.767131	0.167454	-4.58113	4.62466e-06	8.15205e-05
		PAS_chr1-4_0489	90.1538	-1.06277	0.232594	-4.56921	4.89555e-06	8.58904e-05
		PAS_chr2-1_0486	672.353	-0.594879	0.130611	-4.5546	5.24842e-06	9.16511e-05
		PAS_chr3_0507	503.438	-0.617386	0.13581	-4.54594	5.46908e-06	9.50602e-05
		PAS_chr2-1_0647	41.5645	-1.38046	0.304019	-4.5407	5.60678e-06	9.70025e-05
		PAS_chr2-1_0751	254.069	-0.769286	0.16982	-4.53001	5.89807e-06	0.000101572
		PAS_chr4_0278	169.531	-0.806815	0.17823	-4.52681	5.98809e-06	0.000102649
		PAS_chr4_0953	171.21	-0.814114	0.18069	-4.50557	6.6195e-06	0.000112955
		PAS_chr2-1_0785	354.332	0.670126	0.149241	4.49022	7.11511e-06	0.00012086
		PAS_chr1-1_0099	1124.91	-0.543535	0.121912	-4.45842	8.25658e-06	0.000139615
		PAS_chr2-1_0160	126.118	-0.860311	0.19428	-4.42819	9.50256e-06	0.00015996
		PAS_chr4_0360	231.768	0.787577	0.178201	4.41961	9.88804e-06	0.000165702
		PAS_chr1-3_0122	391.913	0.713161	0.162088	4.39983	1.08336e-05	0.000180738
		PAS_chr3_0411	431.464	0.627302	0.142628	4.39816	1.09173e-05	0.000181324
		PAS_chr3_0467	71.3635	1.09416	0.248842	4.397	1.09755e-05	0.000181485
		PAS_chr1-4_0171	79.6197	-0.996953	0.227317	-4.38574	1.15593e-05	0.000190296
		PAS_chr3_0188	2170.7	0.530546	0.121123	4.38021	1.18565e-05	0.000194333
		PAS_chr3_0054	190.202	-0.738091	0.168603	-4.37768	1.19947e-05	0.000195739
		PAS_chr1-1_0285	137.826	-0.845459	0.193965	-4.35883	1.30761e-05	0.000212231
		PAS_FragB_0015	67.2105	1.13052	0.259406	4.35811	1.31189e-05	0.000212231
		PAS_chr2-1_0411	145.364	0.937324	0.2163	4.33345	1.46791e-05	0.000236447
		PAS_chr1-3_0129	16.2221	2.50732	0.582129	4.30715	1.65371e-05	0.000265232
		PAS_chr3_1171	14.397	-2.24433	0.521492	-4.30367	1.67993e-05	0.000268285
		PAS_chr1-4_0357	142.684	0.834835	0.194159	4.29975	1.70994e-05	0.000271917
		PAS_chr3_0649	321.773	0.666114	0.155388	4.28679	1.81277e-05	0.000287048
		PAS_chr1-4_0243	70.4755	1.13891	0.267288	4.261	2.03516e-05	0.000320902	KpILV1
		PAS_chr1-3_0104	1062.45	0.569708	0.134034	4.25049	2.13304e-05	0.000334066	KpACO1
		PAS_chr1-1_0419	85.0522	-1.02255	0.240593	-4.25012	2.13652e-05	0.000334066
		PAS_chr3_0252	90.1583	0.969224	0.228161	4.24797	2.15712e-05	0.000335881
		PAS_chr2-1_0779	568.557	-0.686263	0.161834	-4.24053	2.22997e-05	0.000345784
		PAS_chr3_0522	239.94	0.68501	0.161859	4.23214	2.31477e-05	0.00035745
		PAS_chr1-4_0218	330.854	0.640562	0.151674	4.22328	2.40769e-05	0.000370269
		PAS_chr2-2_0294	347.508	0.641578	0.152029	4.22011	2.44187e-05	0.000373986
		PAS_chr2-1_0684	56.5433	1.20921	0.286695	4.21775	2.46752e-05	0.000376372
		PAS_chr2-1_0482	403.4	-0.81857	0.194743	-4.20333	2.63022e-05	0.000398933
		PAS_chr1-4_0447	17.8256	-1.87477	0.446081	-4.20276	2.63678e-05	0.000398933
		PAS_chr2-2_0111	89.053	0.985466	0.235356	4.18713	2.82508e-05	0.000425698
		PAS_chr3_0449	716.026	0.667823	0.159959	4.17497	2.98019e-05	0.000447268
		PAS_chr1-4_0043	446.713	0.757076	0.181563	4.16976	3.04923e-05	0.000455799
		PAS_chr3_0290	701.378	-0.601614	0.144396	-4.16641	3.09439e-05	0.000460706
		PAS_chr2-2_0009	331.391	-0.617406	0.148455	-4.15888	3.1981e-05	0.000474258
		PAS_chr1-3_0034	278.474	-0.676254	0.16298	-4.1493	3.335e-05	0.000492605
		PAS_chr1-1_0172	127.714	-0.917796	0.221696	-4.13988	3.47491e-05	0.000511249
		PAS_chr4_0672	124.38	-0.842245	0.203585	-4.13707	3.51761e-05	0.000515503
		PAS_chr4_0198	75.1897	-0.95667	0.232405	-4.11639	3.84847e-05	0.000561786
		PAS_chr1-3_0117	222.966	-0.773188	0.188241	-4.10744	4.00074e-05	0.000581742
		PAS_chr4_0143	69.6254	-1.02431	0.250254	-4.09308	4.25687e-05	0.000616586
		PAS_chr1-4_0314	91.2427	-0.885098	0.217071	-4.07747	4.55288e-05	0.000656915
		PAS_chr3_0924	38.0648	-1.30312	0.320143	-4.07044	4.69236e-05	0.000674437
		PAS_chr2-2_0229	77.9719	-1.01465	0.24983	-4.06137	4.87864e-05	0.000698524
		PAS_chr1-4_0338	249.983	0.790058	0.194788	4.05599	4.99232e-05	0.000712073	KpICL1
		PAS_chr1-1_0462	42.6172	1.33413	0.329127	4.05354	5.04481e-05	0.000716823
		PAS_FragB_0003	41.5197	1.30771	0.323595	4.0412	5.31779e-05	0.00075275
		PAS_chr3_0808	309.552	-0.679743	0.168423	-4.03593	5.43866e-05	0.000766954
		PAS_chr3_0890	88.2318	-0.966895	0.24081	-4.01518	5.94015e-05	0.000834524
		PAS_chr2-2_0058	31.7073	1.49405	0.372279	4.01324	5.98899e-05	0.000838235
		PAS_chr3_0731	545.348	-0.658928	0.164536	-4.00476	6.208e-05	0.000865646
		PAS_chr4_0356	25.1962	1.71817	0.430958	3.98687	6.69517e-05	0.000930106
		PAS_chr1-4_0297	125.515	-0.855947	0.21486	-3.98375	6.78366e-05	0.000938909
		PAS_chr2-1_0437	4865.15	0.66041	0.16584	3.9822	6.82802e-05	0.000941562	KpTDH3
		PAS_chr3_1086	106.466	1.04983	0.265154	3.95932	7.5163e-05	0.00103266
		PAS_chr3_0701	117.997	-0.784496	0.198782	-3.94652	7.92939e-05	0.00108543
		PAS_chr4_0422	89.4493	-0.956188	0.24286	-3.93721	8.24357e-05	0.00112431
		PAS_chr3_0371	164.673	-0.687919	0.174863	-3.93404	8.35313e-05	0.00113512
		PAS_chr3_0372	182.362	0.687311	0.175757	3.91057	9.20774e-05	0.00124671
		PAS_chr4_0514	129.603	-0.781482	0.200028	-3.90687	9.35011e-05	0.00126142
		PAS_chr1-1_0120	253.519	0.683229	0.17685	3.86333	0.00011185	0.00150354
		PAS_chr1-4_0615	174.332	-0.723487	0.187416	-3.86033	0.000113235	0.00151337
		PAS_chr2-1_0329	63.2083	1.05006	0.272038	3.85999	0.000113392	0.00151337
		PAS_chr3_0771	214.683	-0.645429	0.167391	-3.85582	0.00011534	0.00153391
		PAS_chr3_0299	35.0115	1.40953	0.36636	3.84739	0.000119381	0.001582
		PAS_chr3_0227	353.877	0.561299	0.145957	3.84564	0.000120239	0.00158775
		PAS_chr1-3_0024	147.568	0.737686	0.192203	3.83806	0.000124011	0.00163179
		PAS_chr1-1_0100	104.652	-0.89525	0.233484	-3.83431	0.000125916	0.00165104
		PAS_chr2-1_0658	206.298	-0.70722	0.184654	-3.82996	0.000128163	0.00167463
		PAS_chr3_0847	30.5259	-1.39394	0.364956	-3.81948	0.000133732	0.00174131
		PAS_chr2-1_0093	141.095	0.777454	0.203933	3.81229	0.000137684	0.00178116
		PAS_chr2-2_0256	79.4946	-0.921906	0.241832	-3.81218	0.000137745	0.00178116
		PAS_chr2-1_0782	120.806	0.912399	0.239985	3.80191	0.000143587	0.0018503
		PAS_chr1-1_0070	41.963	1.23069	0.324258	3.79539	0.000147409	0.00189302
		PAS_c131_0010	419.464	-0.742191	0.195969	-3.78729	0.000152299	0.00194912
		PAS_chr4_0576	29.7087	-1.45289	0.383904	-3.78452	0.000154005	0.00196422
		PAS_chr4_0813	68.0771	-1.01494	0.268703	-3.77717	0.000158622	0.00201144
		PAS_chr2-2_0226	56.83	-1.01775	0.269519	-3.77618	0.000159251	0.00201144
		PAS_chr3_1258	164.768	0.722665	0.19138	3.77607	0.000159322	0.00201144
		PAS_chr1-1_0277	41.6103	1.22935	0.325908	3.77206	0.000161906	0.00203718
		PAS_chr2-1_0353	28.9381	1.4437	0.3838	3.7616	0.000168828	0.00211714
		PAS_chr1-4_0047	260.502	0.636386	0.169805	3.74775	0.000178429	0.00223006
		PAS_chr2-1_0518	306.103	0.709887	0.189747	3.74123	0.000183119	0.00228105
		PAS_chr2-2_0038	18.3286	1.90616	0.510121	3.73669	0.00018646	0.00231495
		PAS_chr4_0969	85.3254	0.907989	0.24306	3.73565	0.00018723	0.00231682
		PAS_chr1-4_0605	124.199	-0.736398	0.197357	-3.7313	0.000190495	0.00234944
		PAS_chr2-2_0409	123.514	-0.732659	0.196514	-3.72828	0.000192789	0.00236991
		PAS_chr3_0463	39.1178	1.22437	0.329744	3.71309	0.000204744	0.00250861
		PAS_chr2-2_0337	1084.95	0.470175	0.126691	3.7112	0.000206283	0.00251921
		PAS_chr3_0667	146.34	-0.720211	0.194487	-3.70313	0.000212956	0.00259224
		PAS_chr4_0009	101.221	0.903619	0.24494	3.68915	0.000225006	0.00273003
		PAS_chr2-2_0019	1600.05	0.640734	0.17384	3.68577	0.000228012	0.00274978
		PAS_chr2-2_0403	567.852	0.642717	0.174383	3.68567	0.000228106	0.00274978
		PAS_chr3_0482	56.1959	-1.02572	0.278685	-3.68058	0.000232703	0.00279618	KpALT1
		PAS_chr3_1087	259.519	0.597873	0.163078	3.66619	0.000246191	0.00294877
		PAS_chr1-4_0520	25.6593	1.51448	0.413932	3.65877	0.000253432	0.0030258
		PAS_chr4_0043	242.474	-0.785276	0.216178	-3.63255	0.000280637	0.00333993
		PAS_chr3_0983	20.7248	1.65437	0.457027	3.61985	0.000294771	0.00349702
		PAS_chr1-3_0166	117.876	-0.828431	0.229856	-3.60413	0.000313202	0.00370391
		PAS_chr1-4_0235	327.807	-0.571771	0.158907	-3.59814	0.000320503	0.00377829
		PAS_chr3_0124	126.462	-0.730317	0.20335	-3.59142	0.000328875	0.0038648
		PAS_chr1-3_0141	28.9332	-1.3408	0.374776	-3.57761	0.000346747	0.00405679
		PAS_chr2-2_0267	59.5149	-1.05557	0.295087	-3.57713	0.000347383	0.00405679	KpFOX2
		PAS_chr3_0362	71.4027	0.899238	0.25163	3.57365	0.000352036	0.00409831
		PAS_chr1-3_0210	78.3671	-0.908717	0.254481	-3.57087	0.000355797	0.00412923
		PAS_chr4_0120	101.464	-0.728582	0.20464	-3.56031	0.000370413	0.00428555
		PAS_chr2-1_0648	122.027	-0.727219	0.20452	-3.55574	0.000376921	0.00434739
		PAS_chr1-4_0479	18.671	-1.53867	0.434409	-3.54199	0.000397122	0.00456629
		PAS_chr3_0192	19.2872	1.66299	0.471049	3.5304	0.000414937	0.0047565
		PAS_chr2-1_0253	86.376	0.808567	0.229267	3.52675	0.000420697	0.00480778
		PAS_chr3_0826	797.354	0.476679	0.135366	3.52141	0.00042926	0.00489068
		PAS_chr3_0489	37.6944	-1.11661	0.317381	-3.51819	0.000434495	0.00493528
		PAS_chr3_0212	53.9222	-1.05893	0.301787	-3.50887	0.000450015	0.00509608
		PAS_chr2-1_0191	56.2944	-0.912317	0.260488	-3.50234	0.000461199	0.00520695
		PAS_chr3_0075	39.3025	1.13926	0.325748	3.49738	0.000469845	0.00528859
		PAS_chr4_0342	137.834	-0.711954	0.20362	-3.49648	0.000471447	0.00529069
		PAS_chr4_0395	102.546	-0.793703	0.227539	-3.48821	0.000486272	0.00544071
		PAS_chr1-4_0450	103.091	0.754268	0.216332	3.48663	0.000489151	0.00545659
		PAS_chr2-1_0851	53.4211	1.05451	0.302909	3.48129	0.000499011	0.00555001
		PAS_chr2-1_0850	587.838	-0.53792	0.155086	-3.46854	0.000523296	0.00580284
		PAS_chr1-1_0352	70.089	-0.824774	0.238285	-3.46129	0.00053759	0.00594089
		PAS_chr3_0464	33.6685	1.21512	0.351127	3.46062	0.000538924	0.00594089
		PAS_chr1-1_0211	35.7779	1.17423	0.339736	3.45631	0.000547631	0.0060191
		PAS_chr2-2_0067	123.818	0.712813	0.207001	3.44352	0.000574186	0.00629247
		PAS_chr2-1_0470	334.109	-0.646363	0.188038	-3.43741	0.000587312	0.0064175
		PAS_chr2-1_0840	19.0192	-1.53376	0.446572	-3.43452	0.000593604	0.00646735
		PAS_chr3_0537	119.398	-0.676902	0.197284	-3.43111	0.00060112	0.00653019
		PAS_chr4_0947	23.3385	-1.33083	0.38809	-3.42918	0.000605412	0.00655775
		PAS_chr1-1_0097	32.1875	1.34307	0.392089	3.42543	0.000613817	0.00662958
		PAS_FragB_0067	77.2162	-0.837568	0.244679	-3.42313	0.000619051	0.00666684
		PAS_chr3_0426	61.4242	-0.86141	0.252137	-3.41644	0.000634465	0.00681321
		PAS_chr3_0286	34.2489	1.20551	0.35364	3.40885	0.000652362	0.00698532
		PAS_chr2-2_0391	114.479	-0.678225	0.199369	-3.40186	0.0006693	0.00714621
		PAS_chr4_0115	123.764	0.715569	0.210607	3.39765	0.000679672	0.00723628
		PAS_chr3_1011	146.814	0.700024	0.206455	3.39068	0.000697196	0.00740177
		PAS_chr3_0562	187.225	-0.616138	0.181836	-3.38843	0.000702945	0.00744166
		PAS_chr4_0863	39.3643	1.12183	0.331342	3.38572	0.000709924	0.00749431
		PAS_chr3_0697	76.563	-0.811647	0.240292	-3.37775	0.000730809	0.00769305
		PAS_chr1-4_0510	675.357	-0.449145	0.13307	-3.37525	0.000737484	0.00774151
		PAS_chr1-3_0088	33.2885	1.20929	0.358933	3.36913	0.000754045	0.00789319
		PAS_chr4_0613	199.556	0.669245	0.199171	3.36016	0.000778977	0.00813138	KpADE12
		PAS_chr1-4_0182	52.4576	-0.93567	0.279841	-3.34357	0.000827069	0.00860935
		PAS_chr1-1_0236	212.225	-0.623423	0.186647	-3.34012	0.000837433	0.00869302
		PAS_chr2-1_0858	104.737	-0.701376	0.211185	-3.32115	0.000896474	0.00927824
		PAS_chr1-4_0384	282.921	0.52068	0.156811	3.32043	0.000898775	0.00927824
		PAS_chr1-1_0266	20.483	-1.38765	0.418582	-3.31512	0.000916046	0.00943048
		PAS_chr1-4_0585	27.8578	-1.19774	0.363647	-3.29368	0.00098885	0.010152
		PAS_chr4_0150	90.6051	0.738409	0.224576	3.28801	0.00100898	0.0103302
		PAS_chr3_0176	64.7	-0.823326	0.250606	-3.28534	0.00101858	0.0103894
		PAS_chr1-4_0675	475.277	-0.63983	0.194781	-3.28486	0.00102031	0.0103894
		PAS_chr2-1_0413	37.6887	1.12088	0.342766	3.2701	0.00107511	0.0109176
		PAS_chr1-4_0083	384.099	-0.543766	0.166375	-3.26831	0.0010819	0.0109568
		PAS_chr4_0665	513.29	0.452701	0.138729	3.26321	0.00110157	0.0111258
		PAS_chr2-2_0054	1092.92	-0.410572	0.125885	-3.26149	0.00110828	0.0111635
		PAS_chr2-2_0148	508.257	-0.507156	0.156393	-3.24284	0.00118343	0.0118884
		PAS_chr2-2_0289	61.3208	0.931599	0.287388	3.24161	0.00118857	0.011908
		PAS_chr4_0338	40.6182	1.02786	0.317244	3.23996	0.00119545	0.0119449
		PAS_chr4_0131	53.3374	-0.924414	0.285502	-3.23785	0.00120434	0.0120017
		PAS_chr1-1_0158	2531.24	0.531292	0.16417	3.23624	0.00121117	0.0120376
		PAS_chr2-1_0086	392.645	-0.532431	0.16465	-3.23372	0.00122188	0.0121119
		PAS_chr4_0359	224.179	1.72381	0.533787	3.22939	0.00124053	0.0122642
		PAS_chr4_0899	77.3612	0.772294	0.240115	3.21635	0.00129834	0.0128018
		PAS_chr4_0564	10.3972	-1.87607	0.583434	-3.21557	0.00130186	0.0128028
		PAS_chr2-1_0201	40.5282	1.13477	0.354383	3.20209	0.00136433	0.0133819
		PAS_FragB_0075	259.342	0.608169	0.19017	3.19803	0.00138371	0.0135365
		PAS_chr2-2_0366	198.474	-0.539024	0.168709	-3.195	0.00139832	0.0136437
		PAS_chr3_0843	23.8756	-1.24051	0.389735	-3.18296	0.00145779	0.0141869
		PAS_chr1-1_0341	75.35	-0.769107	0.24204	-3.1776	0.00148501	0.0144143
		PAS_chr1-1_0076	123.792	0.636417	0.200797	3.16945	0.00152727	0.014786
		PAS_chr2-2_0230	57.0084	-0.81311	0.256638	-3.16832	0.00153322	0.0148053
		PAS_chr3_1079	11.0317	-1.8013	0.568803	-3.16682	0.00154115	0.0148435
		PAS_chr3_0899	77.2071	-0.740687	0.234187	-3.1628	0.0015626	0.0150114
		PAS_chr1-4_0304	61.9666	-0.849921	0.268906	-3.16066	0.00157412	0.0150833
		PAS_c131_0021	1120.36	0.457663	0.145348	3.14874	0.00163975	0.015672
		PAS_chr2-2_0066	612.388	0.564363	0.179531	3.14354	0.00166916	0.0159124
		PAS_chr3_1099	54.6173	0.877765	0.279506	3.14042	0.00168709	0.0160255
		PAS_chr3_0486	72.4869	-0.800333	0.254885	-3.13998	0.0016896	0.0160255
		PAS_chr2-1_0853	164.135	-0.572823	0.182524	-3.13834	0.00169908	0.0160746
		PAS_chr3_0525	206.168	-0.617069	0.196766	-3.13606	0.00171235	0.0161593
		PAS_chr3_0140	140.074	-0.623429	0.199662	-3.12242	0.00179373	0.0168846
		PAS_chr1-4_0299	150.944	-0.560717	0.180234	-3.11105	0.00186423	0.017504
		PAS_chr1-4_0292	1295.69	0.426512	0.137506	3.10177	0.00192368	0.018017
		PAS_chr3_0986	23.2102	1.28114	0.413294	3.09982	0.00193639	0.0180907
		PAS_chr1-1_0315	262.728	-0.546444	0.176345	-3.09872	0.00194356	0.0181124
		PAS_chr2-2_0462	163.948	-0.572572	0.185049	-3.09417	0.00197367	0.0183473
		PAS_chr4_0816	287.684	0.472581	0.152846	3.09188	0.00198892	0.0184431
		PAS_chr1-4_0522	30.738	1.13925	0.369203	3.08569	0.00203078	0.0187848
		PAS_chr2-1_0490	46.9037	0.988601	0.320683	3.0828	0.00205064	0.0189216
		PAS_chr4_0670	91.9053	-0.710731	0.230801	-3.07941	0.00207412	0.0190911
		PAS_chr1-1_0033	44.3234	0.983768	0.319789	3.07631	0.00209583	0.0192435
		PAS_chr4_0465	156.955	-0.553041	0.179857	-3.0749	0.00210575	0.0192873
		PAS_chr2-1_0869	36.0448	-0.969485	0.315398	-3.07385	0.00211319	0.019308
		PAS_chr1-3_0056	42.193	-0.92857	0.302562	-3.06902	0.00214762	0.0195157
		PAS_c121_0004	11.8191	1.97457	0.643416	3.06888	0.00214864	0.0195157
		PAS_chr2-2_0305	244.899	0.519631	0.169345	3.06847	0.00215159	0.0195157
		PAS_chr4_0617	70.8098	0.794523	0.259485	3.06192	0.0021992	0.0198993
		PAS_chr3_0059	54.3169	-0.807988	0.264082	-3.05961	0.00221626	0.0200052
		PAS_chr2-1_0890	62.8752	-0.790471	0.259309	-3.04837	0.00230084	0.0207187
		PAS_chr3_0438	332.735	0.593691	0.194971	3.04502	0.00232666	0.0209008
		PAS_chr4_0449	94.15	-0.719131	0.236618	-3.03921	0.00237199	0.0212569
		PAS_chr4_0012	104	0.706554	0.232718	3.03609	0.00239665	0.0213937	LRA
		PAS_chr3_1228	77.8303	0.773993	0.254952	3.03584	0.0023987	0.0213937
		PAS_chr4_0228	330.218	0.45531	0.150137	3.03263	0.00242431	0.0215026
		PAS_chr3_1208	183.435	0.525821	0.17339	3.03258	0.00242473	0.0215026
		PAS_chr2-2_0224	18.318	-1.38656	0.457285	-3.03215	0.00242818	0.0215026
		PAS_chr3_0943	239.95	-0.5038	0.166237	-3.0306	0.00244066	0.021562
		PAS_chr1-1_0035	84.1944	0.703652	0.232544	3.02588	0.00247907	0.0218497
		PAS_chr4_0352	66.1173	-0.779218	0.258177	-3.01816	0.00254314	0.0223617	KpFAA2
		PAS_chr1-4_0436	28.8075	-1.10933	0.367766	-3.01641	0.00255786	0.0224383
		PAS_chr1-4_0635	91.6525	0.708651	0.235287	3.01186	0.00259654	0.0227242
		PAS_chr1-3_0289	51.1666	0.941022	0.312676	3.00957	0.00261615	0.0228424
		PAS_chr2-2_0339	33.8755	1.07784	0.358274	3.00842	0.00262607	0.0228756
		PAS_chr1-4_0545	10.7803	1.99616	0.66413	3.00567	0.00264995	0.0230299
		PAS_chr3_0735	23.8288	-1.26125	0.420234	-3.00131	0.00268819	0.0233081
		PAS_chr3_0781	109.542	0.671076	0.223652	3.00054	0.00269505	0.0233134
		PAS_chr3_0361	87.5912	0.69699	0.232398	2.99912	0.0027076	0.0233679
		PAS_chr1-4_0589	374.933	-1.05921	0.353293	-2.99811	0.00271656	0.0233912
		PAS_chr3_0640	417.815	0.477391	0.159939	2.98483	0.00283736	0.0243752
		PAS_chr4_0945	52.9441	0.820457	0.275947	2.97324	0.0029467	0.0252564
		PAS_chr2-1_0734	16.0654	1.549	0.521365	2.97105	0.00296783	0.0253495
		PAS_FragB_0037	74.0065	-0.689888	0.23223	-2.97071	0.00297113	0.0253495
		PAS_chr2-2_0354	28.8274	-1.09229	0.368061	-2.96767	0.00300062	0.0255428
		PAS_chr4_0805	121.71	-0.60228	0.203074	-2.96581	0.00301886	0.0256397
		PAS_chr1-1_0476	21.3561	-1.228	0.414161	-2.96504	0.00302645	0.0256459
		PAS_chr1-4_0632	34.2813	-0.991864	0.334968	-2.96107	0.0030657	0.0259197
		PAS_chr3_0662	80.9358	-0.718649	0.242847	-2.95927	0.00308366	0.0260127
		PAS_chr2-1_0451	71.7087	-0.706497	0.239624	-2.94836	0.00319464	0.0268882
		PAS_chr3_0681	34.036	1.00472	0.341149	2.9451	0.00322853	0.0271124
		PAS_chr3_1145	330.051	-0.545996	0.185496	-2.94343	0.00324594	0.0271975
		PAS_chr2-1_0320	17.0736	1.48873	0.505949	2.94244	0.00325635	0.0272236
		PAS_chr2-1_0680	31.4983	-0.997829	0.339348	-2.94043	0.0032776	0.0273402
		PAS_chr4_0808	208.679	-0.493813	0.168257	-2.93487	0.00333692	0.027773
		PAS_chr1-4_0486	39.5522	-0.927424	0.31642	-2.93099	0.00337879	0.0279725
		PAS_chr2-1_0595	22.8577	-1.16719	0.398274	-2.93063	0.0033828	0.0279725
		PAS_chr4_0831	87.1781	-0.680138	0.232083	-2.93058	0.00338335	0.0279725
		PAS_chr4_0628	50.6469	0.828497	0.283056	2.92697	0.00342278	0.028236
		PAS_chr3_0845	12.8419	1.74689	0.599249	2.91513	0.00355544	0.029225
		PAS_chr2-1_0828	215.017	0.533576	0.183053	2.91488	0.0035583	0.029225
		PAS_FragB_0065	574.293	0.5341	0.183886	2.90452	0.00367819	0.0301434
		PAS_chr3_0894	47.413	-0.829421	0.285865	-2.90145	0.00371442	0.0303309
		PAS_chr1-4_0633	14.5674	1.59272	0.548984	2.9012	0.00371731	0.0303309
		PAS_chr3_1206	180.554	0.543923	0.187572	2.89981	0.00373393	0.0304002
		PAS_chr1-1_0123	147.521	-0.540175	0.186378	-2.89827	0.00375221	0.0304635
		PAS_chr1-1_0369	42.3315	-0.875572	0.302152	-2.89779	0.003758	0.0304635
		PAS_chr2-2_0419	807.028	0.370463	0.128161	2.89061	0.00384494	0.0311007
		PAS_chr1-1_0446	90.0752	0.668575	0.232017	2.88157	0.00395697	0.0319378
		PAS_chr2-1_0016	29.2192	1.08685	0.377615	2.87819	0.00399958	0.0322121
		PAS_chr1-3_0264	620.836	0.43071	0.149866	2.87396	0.00405359	0.0325769
		PAS_chr2-2_0476	134.147	-0.54711	0.191169	-2.86193	0.00421075	0.0337673
		PAS_chr2-2_0299	211.975	0.51658	0.181129	2.852	0.00434453	0.0347655
		PAS_chr2-1_0217	101.757	-0.617786	0.21717	-2.84472	0.0044451	0.0354943
		PAS_chr2-1_0042	42.7014	0.96744	0.340191	2.84381	0.00445773	0.0355122
		PAS_FragB_0031	82.3224	0.686748	0.241541	2.8432	0.00446634	0.0355122
		PAS_chr4_0600	149.946	-0.579648	0.203974	-2.84177	0.00448639	0.0355958
		PAS_chr2-1_0246	186.548	0.542915	0.191253	2.83873	0.00452933	0.0358604
		PAS_chr1-4_0428	175.086	-0.512443	0.180857	-2.83342	0.00460525	0.0363844
		PAS_chr3_0409	36.2733	0.96439	0.340999	2.82813	0.00468209	0.0369135
		PAS_chr1-3_0079	25.4248	-1.05751	0.374461	-2.82409	0.00474153	0.0373034
		PAS_chr1-4_0604	33.9676	-0.912207	0.323929	-2.81607	0.00486147	0.0381666
		PAS_chr2-1_0203	32.9975	-0.933539	0.331661	-2.81474	0.00488173	0.0382453
		PAS_chr1-4_0160	646.162	-0.382751	0.136155	-2.81115	0.00493648	0.0385306
		PAS_chr1-4_0423	18.7176	-1.27154	0.452344	-2.811	0.00493877	0.0385306
		PAS_chr4_0932	96.6763	-0.608039	0.216473	-2.80885	0.00497185	0.0387079
		PAS_chr2-1_0358	59.7359	-0.711304	0.253631	-2.80448	0.00503976	0.0391551
		PAS_chr1-4_0480	238.868	0.544689	0.194367	2.80238	0.00507271	0.0393293
		PAS_chr2-2_0441	37.7649	0.899722	0.321252	2.80067	0.00509962	0.039456
		PAS_chr1-4_0575	96.4456	-0.606481	0.217058	-2.79409	0.00520455	0.0401766
		PAS_chr2-2_0342	83.7934	-0.655142	0.234525	-2.79349	0.00521425	0.0401766
		PAS_chr1-1_0483	32.6234	0.966781	0.346367	2.7912	0.00525127	0.0403786
		PAS_chr2-2_0266	389.718	-0.563221	0.202091	-2.78697	0.0053204	0.0408262
		PAS_chr3_0795	167.199	0.59834	0.214891	2.78439	0.00536285	0.0410675
		PAS_chr3_0615	169.464	-0.494669	0.177885	-2.78083	0.00542194	0.0414351
		PAS_chr1-1_0256	94.7301	0.711983	0.25612	2.77989	0.0054378	0.0414715
		PAS_c131_0012	242.166	-0.500693	0.180196	-2.77861	0.00545919	0.0415499
		PAS_chr3_0053	80.4132	-0.627358	0.225965	-2.77635	0.0054973	0.0417549
		PAS_chr4_0226	311.938	-0.441964	0.160369	-2.75593	0.00585261	0.0443635
		PAS_chr4_0730	97.5204	0.720253	0.261623	2.75302	0.00590485	0.0446689
		PAS_chr4_0488	66.2934	0.703117	0.255712	2.74964	0.00596611	0.0450411
		PAS_chr4_0158	1032.91	-0.469906	0.171088	-2.74658	0.00602207	0.0453719
		PAS_chr4_0716	19.0995	-1.20708	0.440022	-2.74324	0.00608362	0.0457362
		PAS_chr1-4_0054	29.4035	-0.9869	0.359837	-2.74263	0.00609489	0.0457362
		PAS_chr1-4_0026	82.1832	-0.645344	0.236094	-2.73343	0.00626794	0.0469404
		PAS_chr2-2_0357	49.9777	0.854658	0.313829	2.72332	0.00646295	0.0483041
		PAS_chr1-4_0371	142.632	-0.499742	0.183736	-2.71989	0.00653032	0.0486674
		PAS_chr1-3_0043	59.7692	-0.713917	0.262515	-2.71952	0.0065376	0.0486674
		PAS_chr4_0956	37.6861	-0.929291	0.34188	-2.71818	0.00656424	0.0487685
		PAS_FragB_0042	39.914	-0.851877	0.313701	-2.71557	0.00661616	0.0490567
		PAS_chr3_1200	16.8895	-1.22389	0.451694	-2.70955	0.00673746	0.0498572
		PAS_chr1-4_0252	155.364	0.544662	0.201106	2.70833	0.00676222	0.0499415
		PAS_chr4_0759	75.1915	0.699141	0.258215	2.7076	0.00677724	0.0499537
		PAS_chr3_0263	26.496	1.0578	0.390812	2.70667	0.00679608	0.049994
		PAS_FragB_0061	1950.53	0.417606	0.154493	2.70308	0.00686993	0.050438
		PAS_chr2-1_0223	41.496	-0.875666	0.324441	-2.699	0.00695481	0.050961
		PAS_chr2-1_0675	70.6782	-0.684226	0.253578	-2.69828	0.00696979	0.0509612
		PAS_chr3_0974	49.5025	-0.752292	0.278865	-2.6977	0.0069821	0.0509612
		PAS_chr1-4_0198	75.8976	0.648162	0.240467	2.69543	0.00702971	0.0510742
		PAS_chr2-1_0456	49.9981	-0.874409	0.324409	-2.6954	0.00703052	0.0510742
		PAS_chr4_0624	1378.86	0.388935	0.144316	2.69501	0.00703859	0.0510742
		PAS_chr2-1_0095	63.5639	-0.702267	0.261345	-2.68713	0.00720698	0.0521948
		PAS_chr3_0912	14.7736	-1.31939	0.491429	-2.6848	0.00725725	0.0524571
		PAS_chr3_1068	92.8238	0.663937	0.247447	2.68315	0.00729326	0.052516
		PAS_chr3_0377	102.641	0.651995	0.242997	2.68314	0.0072935	0.052516
		PAS_chr4_0553	88.9137	0.637226	0.237582	2.68213	0.00731544	0.0525406
		PAS_chr2-2_0285	9.5184	1.90269	0.709511	2.68169	0.00732503	0.0525406
		PAS_chr1-1_0157	65.215	0.682275	0.2547	2.67874	0.00739	0.0529051
		PAS_chr3_0871	127.094	-0.529944	0.197997	-2.67652	0.00743901	0.0531541
		PAS_chr2-1_0331	74.8343	0.683592	0.255544	2.67505	0.00747183	0.053278
		PAS_chr4_0586	68.8621	0.705698	0.263865	2.67446	0.00748486	0.053278
		PAS_chr3_1190	107.013	-0.545305	0.204516	-2.66632	0.00766855	0.0544817
		PAS_FragD_0026	621.164	0.366004	0.137741	2.65719	0.00787957	0.0558746
		PAS_chr2-2_0288	75.444	0.644022	0.243272	2.64733	0.00811305	0.0574213
		PAS_FragD_0031	16.5333	1.28213	0.484768	2.64484	0.00817297	0.057584
		PAS_chr4_0666	168.69	0.527959	0.199658	2.64431	0.00818571	0.057584
		PAS_chr2-2_0117	72.9304	-0.637485	0.241107	-2.64399	0.00819339	0.057584
		PAS_chr1-1_0145	21.8739	-1.08392	0.409985	-2.64381	0.00819783	0.057584
		PAS_chr2-1_0314	13.5561	1.51111	0.5717	2.64318	0.00821308	0.057584
		PAS_chr3_0300	102.652	0.629065	0.238112	2.64189	0.0082446	0.0576968
		PAS_chr1-4_0361	125.316	0.568301	0.215989	2.63115	0.00850954	0.0594395
		PAS_chr4_0994	152.604	-0.475088	0.180608	-2.63049	0.00852628	0.0594454
		PAS_chr3_0193	19.5321	1.16541	0.443874	2.62554	0.00865126	0.0602044
		PAS_chr1-4_0688	82.3839	-0.594027	0.226453	-2.62318	0.00871125	0.0605092
		PAS_chr2-2_0035	172.831	-0.489006	0.187048	-2.61433	0.00894031	0.0619851
		PAS_chr2-2_0448	18.3693	1.19385	0.457071	2.61196	0.00900236	0.0622997
		PAS_chr2-1_0023	301.77	0.46443	0.177939	2.61006	0.00905269	0.0625322
		PAS_chr3_0218	94.2118	0.604405	0.232328	2.60152	0.00928116	0.0639921
		PAS_chr2-2_0397	28.5291	0.979948	0.377039	2.59907	0.0093478	0.0643328
		PAS_chr3_0865	169.081	0.460307	0.177593	2.59192	0.0095442	0.06548
		PAS_chr2-1_0688	69.2739	0.662527	0.255661	2.59142	0.00955798	0.06548
		PAS_chr2-1_0717	104.043	-0.636602	0.245726	-2.5907	0.00957815	0.06548
		PAS_chr3_0866	26.7254	0.99214	0.382997	2.59047	0.00958458	0.06548
		PAS_chr3_0878	150.255	0.52983	0.204699	2.58834	0.00964408	0.0657663
		PAS_chr2-1_0161	23.7401	1.08081	0.41979	2.57466	0.0100339	0.0683001
		PAS_chr2-2_0028	30.2089	0.960641	0.373395	2.57272	0.0100904	0.0685596
		PAS_chr1-4_0179	21.4763	-1.06146	0.413169	-2.56906	0.0101974	0.0691609
		PAS_chr2-2_0240	104.609	-0.533844	0.208072	-2.56567	0.0102976	0.0697139
		PAS_chr4_0498	149.382	0.482202	0.18814	2.563	0.0103773	0.0701061
		PAS_chr1-1_0104	19.7137	1.27121	0.496088	2.56247	0.010393	0.0701061
		PAS_chr3_0965	129.483	0.493922	0.19287	2.56091	0.0104398	0.0701694
		PAS_chr1-3_0119	48.8479	0.803784	0.313895	2.56067	0.010447	0.0701694
		PAS_chr2-1_0114	25.8639	-0.961322	0.375561	-2.55969	0.0104764	0.0701694
		PAS_chr1-1_0450	17.3669	1.24199	0.485219	2.55966	0.0104775	0.0701694
		PAS_chr1-1_0489	100.004	0.580757	0.227061	2.55771	0.0105363	0.0704368
		PAS_chr2-1_0384	56.9675	-0.669166	0.261774	-2.55627	0.01058	0.0706025
		PAS_chr2-1_0363	1165.75	-0.345474	0.135374	-2.55199	0.0107109	0.0713486
		PAS_chr3_0595	64.8359	-0.631856	0.247793	-2.54994	0.0107742	0.0714246
		PAS_chr1-3_0027	250.964	0.436357	0.171133	2.54981	0.0107781	0.0714246
		PAS_chr4_0303	212.656	0.46997	0.184319	2.54976	0.0107796	0.0714246
		PAS_chr2-1_0429	444.282	-0.359822	0.141213	-2.54807	0.0108319	0.0716441
		PAS_chr3_0376	219.267	0.418351	0.164386	2.54493	0.01093	0.0721652
		PAS_chr2-1_0748	72.7108	-0.610486	0.240142	-2.54219	0.0110161	0.0726054
		PAS_chr3_0225	122.58	-0.486633	0.192223	-2.5316	0.0113542	0.0747019
		PAS_chr1-1_0280	162.989	-0.455242	0.179902	-2.5305	0.0113902	0.0748067
		PAS_chr1-1_0464	45.6315	0.744753	0.294593	2.52807	0.0114691	0.0751931
		PAS_chr1-3_0229	136.048	-0.49108	0.194601	-2.52352	0.0116186	0.0760399
		PAS_chr3_0407	214.508	0.418503	0.166364	2.51559	0.0118835	0.0776372
		PAS_chr2-1_0234	24.6283	1.00726	0.401113	2.51118	0.012033	0.0784768
		PAS_chr4_0561	45.6306	-0.723732	0.288427	-2.50924	0.0120992	0.0787713
		PAS_chr2-2_0103	36.3713	0.835836	0.333489	2.50634	0.012199	0.0792828
		PAS_chr3_0579	1578.81	-0.337926	0.135509	-2.49376	0.0126398	0.0820048
		PAS_chr3_1093	48.6016	0.741184	0.297541	2.49103	0.0127374	0.0824951
		PAS_chr1-4_0330	13.9966	1.33089	0.535413	2.48573	0.0129287	0.0835893
		PAS_chr1-3_0212	11.6333	1.47468	0.595563	2.47611	0.0132824	0.0857278
		PAS_chr2-1_0771	31.0644	0.899932	0.363663	2.47463	0.0133374	0.0857897
		PAS_chr3_1089	67.9642	0.617951	0.24976	2.47418	0.0133544	0.0857897
		PAS_chr2-1_0585	63.3611	0.654861	0.264697	2.474	0.0133609	0.0857897
		PAS_chr1-4_0569	94.1714	0.559749	0.226453	2.47181	0.013443	0.0861686
		PAS_chr1-4_0516	16.4699	-1.15555	0.467655	-2.47096	0.0134752	0.0862277
		PAS_chr2-1_0633	65.7423	0.630853	0.255401	2.47005	0.0135096	0.0862997
		PAS_chr4_0172	68.5313	-0.599658	0.243204	-2.46566	0.0136761	0.0871619
		PAS_chr2-2_0291	33.2598	-0.795374	0.322632	-2.46526	0.0136912	0.0871619
		PAS_chr3_0408	884.437	0.491344	0.199362	2.46458	0.0137172	0.0871791
		PAS_chr1-4_0164	55.7398	0.72324	0.293927	2.46061	0.0138701	0.0879056
		PAS_chr3_0745	82.7245	-0.581898	0.236563	-2.4598	0.0139015	0.0879056
		PAS_chr3_0157	80.9107	-0.552541	0.224673	-2.45931	0.0139204	0.0879056
		PAS_chr1-1_0310	16.4336	1.24511	0.506469	2.45841	0.0139556	0.0879056
		PAS_chr4_0851	492.278	-0.336637	0.136947	-2.45816	0.0139651	0.0879056
		PAS_chr4_0905	30.4536	-0.905987	0.368592	-2.45796	0.0139727	0.0879056
		PAS_chr4_0100	76.9047	-0.590889	0.240687	-2.455	0.0140883	0.0883847
		PAS_chr1-4_0208	44.1851	0.733375	0.298751	2.4548	0.0140961	0.0883847
		PAS_chr4_0064	16.031	-1.11452	0.454297	-2.45328	0.0141559	0.0886107
		PAS_chr4_0361	12.6368	1.42272	0.583454	2.43844	0.0147507	0.0921795
		PAS_chr1-4_0015	14.705	1.27614	0.52391	2.4358	0.0148589	0.0927005
		PAS_chr4_0743	50.5422	-0.678183	0.278666	-2.43367	0.0149464	0.0930281
		PAS_chr2-1_0206	19.2952	-1.06713	0.43855	-2.43332	0.0149612	0.0930281
		PAS_chr4_0958	15.6078	-1.18995	0.489359	-2.43165	0.0150304	0.0933035
		PAS_chr1-4_0219	106.415	0.531366	0.218649	2.43022	0.0150895	0.0934432
		PAS_chr1-4_0571	137.801	-0.499549	0.205584	-2.4299	0.0151029	0.0934432
		PAS_chr2-2_0096	13.8157	1.28589	0.529711	2.42753	0.0152022	0.0939017
		PAS_chr1-1_0282	272.537	0.414949	0.170979	2.42689	0.0152287	0.0939101
		PAS_chr2-2_0236	312.391	-0.408959	0.168951	-2.42058	0.0154959	0.0954008
		PAS_chr1-3_0098	149.552	0.455426	0.188285	2.41882	0.0155711	0.0956653
		PAS_chr3_0230	5926.95	0.396938	0.164134	2.41837	0.0155901	0.0956653
		PAS_chr1-1_0254	162.667	-0.440923	0.182398	-2.41736	0.0156333	0.0957734
		PAS_chr3_0078	14.4072	1.34703	0.55739	2.41668	0.0156629	0.0957975
		PAS_chr2-1_0324	719.686	0.39525	0.16368	2.41478	0.0157448	0.0961412
		PAS_chr3_0975	106.641	-0.51001	0.211267	-2.41406	0.015776	0.0961746
		PAS_chr3_0910	38.1947	-0.735974	0.305046	-2.41267	0.0158364	0.0963307
		PAS_chr1-1_0292	58.9865	-0.659241	0.273286	-2.41228	0.0158532	0.0963307
		PAS_chr4_0153	514.117	-0.336684	0.139625	-2.41134	0.0158939	0.096421
		PAS_chr1-4_0166	68.4154	-0.580121	0.24065	-2.41064	0.0159245	0.0964502
		PAS_chr4_0095	23.0872	-0.96611	0.401241	-2.4078	0.0160489	0.0970465
		PAS_chr3_1070	80.7199	0.55743	0.231611	2.40675	0.0160953	0.0971698
		PAS_chr3_0577	129.563	0.479382	0.199511	2.40279	0.0162707	0.0980706
		PAS_chr1-1_0203	60.676	-0.598779	0.249482	-2.40009	0.0163909	0.0986358
		PAS_chr1-4_0538	261.917	-0.561095	0.234054	-2.39729	0.0165168	0.0990947
		PAS_chr3_0058	339.988	-0.51116	0.213231	-2.39722	0.0165202	0.0990947
		PAS_chr1-1_0101	23.5382	1.0195	0.427098	2.38705	0.0169842	0.101715
		PAS_chr3_0817	44.622	-0.679742	0.284934	-2.38562	0.0170506	0.101949
		PAS_c131_0011	86.4768	-0.540242	0.227115	-2.37872	0.0173728	0.103645
		PAS_chr2-1_0703	18.809	-1.0191	0.428489	-2.37836	0.0173896	0.103645
		PAS_chr4_0795	164.939	0.489337	0.205887	2.37673	0.0174671	0.10394
		PAS_chr4_0254	112.349	0.488973	0.205971	2.37399	0.0175972	0.104504
		PAS_chr3_0255	34.8542	-0.782794	0.329826	-2.37335	0.0176274	0.104504
		PAS_chr3_0183	20.6922	-0.973503	0.410247	-2.37297	0.0176457	0.104504
		PAS_chr3_0277	848.109	0.309119	0.130622	2.36652	0.0179561	0.106174
		PAS_chr2-2_0116	43.7953	0.715146	0.302445	2.36455	0.0180522	0.106574
		PAS_chr4_0186	15.3748	1.24903	0.528544	2.36315	0.0181205	0.106808
		PAS_chr3_0238	112.328	0.502624	0.212976	2.36	0.0182748	0.107548
		PAS_chr1-1_0005	34.9642	0.835345	0.354067	2.35929	0.0183101	0.107586
		PAS_chr2-1_0661	2024.11	0.273175	0.115884	2.35731	0.018408	0.107872
		PAS_chr3_0040	74.6812	-0.559215	0.23731	-2.35648	0.0184491	0.107872
		PAS_chr2-1_0072	322.974	0.381735	0.162018	2.35612	0.0184669	0.107872
		PAS_chr1-4_0007	19.5913	1.04979	0.445588	2.35597	0.0184743	0.107872
		PAS_chr2-1_0402	177.779	0.440424	0.187147	2.35335	0.018605	0.108463
		PAS_chr2-1_0769	128.747	0.472098	0.200655	2.35279	0.0186334	0.108463
		PAS_chr4_0572	43.8559	-0.686036	0.292096	-2.34866	0.018841	0.109501
		PAS_chr3_0520	70.8186	-0.602308	0.256602	-2.34725	0.0189126	0.109746
		PAS_chr1-4_0433	9.46546	-1.44128	0.616836	-2.33656	0.0194619	0.112758
		PAS_FragB_0010	27.8195	-0.825937	0.353609	-2.33574	0.019505	0.112833
		PAS_chr1-4_0134	56.3115	-0.625104	0.26801	-2.33239	0.0196802	0.11367
		PAS_chr4_0401	11.3306	1.45983	0.626304	2.33086	0.0197606	0.113959
		PAS_chr1-4_0373	12.8251	-1.23687	0.530837	-2.33004	0.019804	0.114033
		PAS_chr1-4_0150	694.677	0.341284	0.146785	2.32506	0.0200689	0.115268
		PAS_c131_0003	35.9427	0.789601	0.339636	2.32485	0.0200801	0.115268
		PAS_chr4_0618	23.9676	0.938898	0.404185	2.32294	0.0201824	0.115678
		PAS_chr3_0352	14.3859	1.23643	0.532505	2.32191	0.0202379	0.115818
		PAS_chr3_0474	36.2029	-0.752758	0.324322	-2.32102	0.0202859	0.115915
		PAS_chr3_0244	15.9699	-1.26957	0.547803	-2.31756	0.0204731	0.116806
		PAS_chr2-1_0380	142.326	0.481276	0.207894	2.31501	0.0206125	0.117422
		PAS_chr1-4_0305	12.8715	-1.16947	0.50579	-2.31217	0.0207685	0.117977
		PAS_chr3_1120	39.4304	-0.698008	0.301895	-2.31208	0.020773	0.117977
		PAS_chr1-4_0264	247.604	0.397063	0.171843	2.31061	0.0208544	0.118259
		PAS_chr3_0648	126.642	0.462635	0.200307	2.30963	0.0209086	0.118385
		PAS_chr2-1_0269	69.9655	0.564457	0.244453	2.30906	0.02094	0.118385
		PAS_chr4_0355	104.231	-0.494998	0.214539	-2.30726	0.0210403	0.118773
		PAS_chr2-1_0007	19.9587	1.01395	0.439777	2.3056	0.0211327	0.119115
		PAS_chr3_0831	122.483	-0.454267	0.197127	-2.30445	0.0211976	0.119301
		PAS_chr2-1_0816	248.465	-0.416056	0.18083	-2.30082	0.021402	0.12027
		PAS_chr3_0249	51.4724	-0.662536	0.288426	-2.29708	0.0216145	0.121281
		PAS_chr3_1227	27.3684	0.878046	0.3829	2.29314	0.0218397	0.122361
		PAS_chr4_0013	25.17	0.890535	0.389346	2.28726	0.0221808	0.124086
		PAS_chr3_0388	71.2177	0.604624	0.264475	2.28613	0.0222466	0.124268
		PAS_chr2-1_0611	254.05	-0.460075	0.201383	-2.28458	0.0223377	0.124508
		PAS_chr3_0970	21.506	-0.910517	0.398605	-2.28426	0.0223561	0.124508
		PAS_chr4_0991	44.0249	-0.690707	0.30249	-2.2834	0.0224067	0.124533
		PAS_chr2-1_0560	64.1201	0.583511	0.255584	2.28305	0.0224273	0.124533
		PAS_chr3_0527	15.5813	-1.06246	0.465691	-2.28147	0.0225209	0.124781
		PAS_chr1-1_0016	168.363	-0.443188	0.194281	-2.28117	0.0225386	0.124781
		PAS_chr4_0664	30.0866	0.853504	0.37426	2.28051	0.0225772	0.124809
		PAS_chr2-1_0361	742.844	-0.291672	0.127956	-2.27947	0.0226389	0.124918
		PAS_chr1-4_0472	43.6274	-0.692873	0.304017	-2.27906	0.0226637	0.124918
		PAS_chr4_0196	93.0423	-0.49975	0.219501	-2.27676	0.0228007	0.125488
		PAS_chr1-4_0587	17.9246	-0.980797	0.430986	-2.2757	0.0228637	0.125649
		PAS_FragB_0072	11.0043	1.3766	0.605858	2.27215	0.0230775	0.126638
		PAS_chr1-1_0412	71.8899	0.543321	0.239338	2.2701	0.0232016	0.127133
		PAS_chr1-4_0360	93.7384	-0.513099	0.226119	-2.26915	0.023259	0.127261
		PAS_chr2-1_0449	1875.69	0.296817	0.130871	2.26801	0.0233286	0.127454
		PAS_FragB_0024	26.9955	0.856239	0.377724	2.26684	0.0234001	0.127515
		PAS_chr2-1_0126	15.8108	-1.1511	0.507827	-2.26671	0.0234078	0.127515
		PAS_chr3_0514	29.7762	-0.834388	0.368424	-2.26475	0.023528	0.127983
		PAS_chr1-1_0385	91.1135	-0.501319	0.221496	-2.26333	0.0236155	0.128095
		PAS_chr4_0542	127.029	0.476174	0.210433	2.26283	0.0236459	0.128095
		PAS_chr3_1209	1293.51	0.308379	0.136287	2.26271	0.0236533	0.128095
		PAS_chr3_0779	56.2274	-0.612809	0.270892	-2.26219	0.0236857	0.128095
		PAS_chr1-3_0040	21.0669	0.955741	0.422784	2.26059	0.0237847	0.128445
		PAS_chr2-2_0170	48.6167	-0.618118	0.274111	-2.255	0.0241336	0.13014
		PAS_chr1-4_0042	400.893	0.319511	0.141771	2.25371	0.0242146	0.130389
		PAS_chr3_0126	112.517	-0.479883	0.213176	-2.25111	0.0243786	0.131083
		PAS_chr2-1_0706	25.328	-0.892589	0.396713	-2.24996	0.0244513	0.131285
		PAS_chr4_0563	18.0096	-1.00639	0.448181	-2.24549	0.0247366	0.132626
		PAS_chr3_1199	164.77	-0.497496	0.221657	-2.24444	0.0248044	0.132799
		PAS_chr4_0239	24.6655	-0.831062	0.370858	-2.24092	0.0250314	0.13379
		PAS_chr3_0797	120.698	0.466835	0.208366	2.24046	0.0250611	0.13379
		PAS_chr1-4_0236	20.5908	0.969674	0.433441	2.23716	0.0252761	0.134746
		PAS_chr1-1_0107	738.201	-0.403239	0.180339	-2.236	0.0253517	0.1348
		PAS_chr3_0796	58.2426	0.612609	0.273988	2.2359	0.0253585	0.1348
		PAS_chr3_1035	40.9795	-0.737388	0.330048	-2.23418	0.025471	0.135152
		PAS_chr1-3_0084	73.5143	0.557799	0.24971	2.23379	0.025497	0.135152
		PAS_chr3_0935	65.4135	0.558008	0.250412	2.22835	0.0258569	0.136866
		PAS_chr4_0546	42.921	-0.676569	0.304042	-2.22525	0.0260646	0.13777
		PAS_chr3_0374	13.3042	1.22534	0.551866	2.22036	0.0263943	0.139153
		PAS_chr4_0767	47.8948	0.689303	0.310519	2.21984	0.0264293	0.139153
		PAS_chr4_0297	108.028	0.464428	0.209228	2.21972	0.026438	0.139153
		PAS_FragB_0034	26.3902	0.877318	0.395574	2.21783	0.0265663	0.139632
		PAS_chr3_0546	76.8087	0.513827	0.231871	2.216	0.0266913	0.140092
		PAS_chr3_0167	88.587	-0.519377	0.234581	-2.21407	0.0268243	0.140592
		PAS_chr3_0245	123.033	0.437365	0.197594	2.21345	0.0268665	0.140616
		PAS_chr4_0847	186.199	-0.395984	0.179097	-2.211	0.0270357	0.141304
		PAS_chr1-1_0042	44.6336	0.659607	0.298747	2.20792	0.0272501	0.142226
		PAS_chr1-1_0408	203.433	-0.397731	0.18019	-2.20729	0.027294	0.142256
		PAS_chr1-4_0649	125.356	-0.442315	0.200831	-2.20242	0.0276356	0.143833
		PAS_chr1-4_0313	635.82	-0.316707	0.143848	-2.20168	0.0276877	0.143833
		PAS_chr3_1150	28.4947	-0.788898	0.358372	-2.20134	0.0277121	0.143833
		PAS_chr2-1_0264	68.6085	-0.546325	0.24826	-2.20062	0.0277631	0.143899
		PAS_chr2-1_0129	41.6616	0.720493	0.327669	2.19885	0.0278889	0.14435
		PAS_chr1-1_0192	76.5615	-0.516465	0.235013	-2.1976	0.0279775	0.144609
		PAS_chr3_0841	109.022	0.451796	0.205708	2.1963	0.0280704	0.144888
		PAS_chr3_1154	56.3383	-0.586046	0.267109	-2.19404	0.0282328	0.145526
		PAS_chr4_0677	65.429	0.593994	0.270804	2.19344	0.0282754	0.145545
		PAS_chr1-4_0242	242.371	-0.350209	0.159751	-2.19222	0.0283633	0.145796
		PAS_chr1-4_0600	18.8169	-0.952642	0.43467	-2.19164	0.0284052	0.145811
		PAS_chr3_0930	38.2764	-0.658209	0.300579	-2.1898	0.0285386	0.146241
		PAS_chr1-4_0086	18.2117	-0.932942	0.426116	-2.18941	0.0285673	0.146241
		PAS_chr4_0972	228.469	1.00104	0.45739	2.1886	0.0286262	0.146342
		PAS_c121_0014	46.3423	-0.709852	0.324555	-2.18715	0.0287313	0.146679
		PAS_chr4_0446	18.2064	1.02431	0.468565	2.18607	0.0288108	0.146884
		PAS_chr3_0052	54.808	-0.574803	0.263157	-2.18426	0.0289434	0.147359
		PAS_chr4_0284	1370.87	0.276227	0.126699	2.18018	0.029244	0.148566
		PAS_chr3_0936	223.666	0.397159	0.182186	2.17996	0.0292601	0.148566
		PAS_chr4_0782	32.0444	-0.802015	0.368343	-2.17736	0.0294536	0.149322
		PAS_chr3_1220	93.3027	-0.473423	0.217477	-2.17689	0.0294888	0.149322
		PAS_chr3_0958	33.1042	-0.719445	0.33076	-2.17513	0.0296207	0.149787
		PAS_chr1-1_0353	29.7927	0.775145	0.356807	2.17245	0.0298221	0.150368
		PAS_chr1-4_0368	181.759	-0.383408	0.176489	-2.17242	0.0298239	0.150368
		PAS_chr4_0102	1436.78	-0.270108	0.124388	-2.17149	0.0298941	0.150368
		PAS_chr4_0147	569.495	0.31748	0.14622	2.17125	0.0299122	0.150368
		PAS_chr3_0085	71.9036	-0.524672	0.241681	-2.17093	0.0299368	0.150368
		PAS_chr4_0037	57.1197	0.573479	0.264675	2.16673	0.0302555	0.151553
		PAS_chr4_0726	71.4391	0.536423	0.247603	2.16646	0.0302758	0.151553
		PAS_chr1-4_0285	13.557	-1.10751	0.511262	-2.16622	0.0302945	0.151553
		PAS_chr3_0856	371.525	0.332373	0.153917	2.15942	0.0308172	0.153963
		PAS_chr4_0853	239.247	0.368405	0.170982	2.15465	0.0311893	0.155614
		PAS_chr1-4_0118	35.4086	-0.688427	0.319643	-2.15374	0.0312605	0.15576
		PAS_chr3_0929	23.3541	-0.834158	0.388642	-2.14634	0.0318456	0.158389
		PAS_chr2-1_0030	55.5575	-0.587863	0.273989	-2.14557	0.0319069	0.158389
		PAS_chr3_0949	213.187	0.365103	0.170174	2.14547	0.0319151	0.158389
		PAS_chr1-4_0057	70.4802	-0.52672	0.245637	-2.14431	0.0320083	0.158641
		PAS_chr1-1_0320	11.8244	1.23804	0.577535	2.14367	0.0320596	0.158685
		PAS_chr3_0787	97.0881	-0.463966	0.216796	-2.1401	0.0323467	0.159894
		PAS_chr2-1_0254	140.107	0.415376	0.194149	2.13947	0.0323975	0.159933
		PAS_chr3_1252	55.2816	-0.569054	0.266267	-2.13716	0.0325851	0.160647
		PAS_chr2-1_0094	25.3233	0.829593	0.388309	2.13643	0.0326447	0.160729
		PAS_chr3_0907	61.4922	-0.581954	0.272511	-2.13552	0.0327183	0.160879
		PAS_chr1-4_0215	10.9146	-1.23023	0.576403	-2.13432	0.0328166	0.161151
		PAS_chr2-1_0256	235.726	0.347329	0.163116	2.12933	0.0332268	0.162877
		PAS_chr3_0869	24.4338	-0.8036	0.377457	-2.12899	0.0332553	0.162877
		PAS_chr4_0188	37.8344	-0.691159	0.324854	-2.1276	0.0333707	0.163228
		PAS_chr1-4_0417	50.0234	0.631013	0.297032	2.12439	0.0336372	0.164316
		PAS_chr4_0703	58.9227	0.56672	0.267147	2.12137	0.0338904	0.165239
		PAS_chr2-1_0829	37.5166	0.732382	0.345286	2.12109	0.0339145	0.165239
		PAS_chr1-3_0208	26.3023	-0.833083	0.393278	-2.11831	0.0341489	0.166165
		PAS_chr4_0720	310.828	0.351143	0.16581	2.11775	0.0341962	0.166178
		PAS_chr3_0625	71.2121	0.512998	0.242403	2.1163	0.0343196	0.166561
		PAS_chr2-1_0092	37.8175	-0.666495	0.315775	-2.11066	0.0348013	0.16868
		PAS_chr1-4_0210	32.0224	-0.718882	0.340686	-2.1101	0.0348498	0.168696
		PAS_chr1-4_0260	75.752	0.589099	0.279489	2.10777	0.0350506	0.169449
		PAS_chr1-4_0120	13.6534	-1.12195	0.532936	-2.10522	0.0352725	0.170302
		PAS_chr4_0419	40.7602	-0.684728	0.325517	-2.10351	0.0354211	0.170798
		PAS_chr1-3_0078	16.6074	-0.976234	0.464241	-2.10286	0.0354779	0.170852
		PAS_chr2-2_0102	44.9733	-0.689236	0.328121	-2.10055	0.0356801	0.171604
		PAS_chr2-2_0149	134.694	-0.399482	0.190373	-2.09842	0.0358681	0.172248
		PAS_chr2-1_0268	10.0189	1.30956	0.624304	2.09764	0.0359373	0.172248
		PAS_FragD_0027	234.9	0.353386	0.168531	2.09686	0.0360062	0.172248
		PAS_chr3_0688	27.4078	0.813814	0.388123	2.09679	0.0360118	0.172248
		PAS_chr3_1142	81.9236	-0.486715	0.232206	-2.09605	0.0360781	0.172248
		PAS_FragB_0058	43.3447	-0.620517	0.296061	-2.09591	0.0360906	0.172248
		PAS_chr1-1_0398	125.477	0.434874	0.207588	2.09489	0.0361811	0.172259
		PAS_chr1-3_0124	30.656	-0.76465	0.365016	-2.09484	0.0361851	0.172259
		PAS_chr2-1_0745	36.5863	-0.674459	0.322247	-2.09299	0.0363504	0.172826
		PAS_chr3_0784	12.6444	-1.11897	0.534949	-2.09173	0.0364623	0.173138
		PAS_chr3_0639	32.7724	0.722447	0.346234	2.08658	0.0369258	0.175116
		PAS_chr4_0589	136.529	-0.490142	0.235233	-2.08365	0.0371923	0.175803
		PAS_chr2-2_0255	25.4359	-0.755044	0.362413	-2.08338	0.0372167	0.175803
		PAS_chr2-2_0177	77.0499	-0.479114	0.229991	-2.08319	0.0372343	0.175803
		PAS_chr2-1_0500	62.0002	0.551049	0.264597	2.0826	0.0372876	0.175803
		PAS_chr2-2_0426	17.1435	1.00915	0.484623	2.08233	0.0373122	0.175803
		PAS_chr3_0922	12.6488	-1.09868	0.527732	-2.08189	0.0373527	0.175803
		PAS_chr3_0470	15.1394	1.03964	0.499511	2.08131	0.0374058	0.175831
		PAS_chr2-2_0127	568.464	-0.309817	0.148925	-2.08035	0.0374933	0.176021
		PAS_chr4_0524	1009.56	-0.78298	0.376515	-2.07954	0.0375675	0.176148
		PAS_chr4_0366	29.1223	0.758158	0.365529	2.07414	0.0380664	0.178264
		PAS_chr4_0593	174.321	-0.379977	0.183266	-2.07336	0.0381387	0.178379
		PAS_chr2-1_0492	162.692	-0.386593	0.186571	-2.07209	0.038257	0.178662
		PAS_chr2-1_0892	446.131	0.301283	0.145429	2.07168	0.038295	0.178662
		PAS_chr1-4_0658	25.3616	-0.783297	0.378293	-2.07061	0.0383953	0.178907
		PAS_chr2-2_0484	43.7629	-0.631843	0.305442	-2.06862	0.0385818	0.179552
		PAS_chr1-1_0390	131	0.393902	0.190535	2.06735	0.0387009	0.179662
		PAS_chr1-3_0236	44.3242	0.62612	0.302913	2.067	0.0387342	0.179662
		PAS_chr3_0420	47.8243	0.64492	0.312033	2.06683	0.0387497	0.179662
		PAS_chr4_0552	961.35	-0.404751	0.195937	-2.06572	0.0388547	0.179926
		PAS_chr1-3_0029	23.3346	-0.795333	0.38571	-2.062	0.0392081	0.181338
		PAS_chr1-1_0299	25.8614	0.778082	0.378298	2.0568	0.0397055	0.183411
		PAS_chr4_0530	28.2405	-0.752765	0.366504	-2.05391	0.0399848	0.184473
		PAS_chr4_0780	101.773	0.48482	0.236504	2.04994	0.0403702	0.186021
		PAS_chr4_0166	60.3585	-0.541325	0.264203	-2.0489	0.0404721	0.186262
		PAS_chr4_0474	12.9327	1.11084	0.542895	2.04614	0.0407429	0.187277
		PAS_chr2-1_0739	227.919	0.332918	0.162801	2.04494	0.0408603	0.187489
		PAS_chr1-1_0141	29.8263	0.766945	0.375098	2.04465	0.0408894	0.187489
		PAS_chr2-2_0444	84.1222	0.475178	0.232527	2.04354	0.0409992	0.187762
		PAS_chr2-1_0006	22.4289	0.844925	0.413905	2.04135	0.041216	0.188524
		PAS_chr4_0119	74.7277	-0.49819	0.244256	-2.03963	0.0413876	0.189078
		PAS_chr2-2_0119	62.3848	-0.531718	0.260915	-2.0379	0.0415598	0.189454
		PAS_chr4_0333	92.2097	-0.464366	0.22789	-2.03768	0.0415824	0.189454
		PAS_chr1-1_0418	75.1981	-0.503412	0.2471	-2.03728	0.041622	0.189454
		PAS_chr2-1_0221	54.3692	0.623059	0.306181	2.03494	0.0418568	0.190208
		PAS_chr1-4_0217	23.9053	0.823727	0.404939	2.0342	0.0419313	0.190208
		PAS_chr2-2_0055	26.0298	0.798079	0.392348	2.03411	0.0419404	0.190208
		PAS_chr1-1_0064	22.4824	-0.799698	0.393996	-2.02971	0.0423859	0.191995
		PAS_chr2-1_0079	57.5977	-0.530716	0.261812	-2.02709	0.0426533	0.192973
		PAS_chr2-2_0159	126.819	0.393637	0.194246	2.02648	0.0427153	0.19302
		PAS_chr2-1_0154	77.0508	0.469192	0.231593	2.02593	0.0427718	0.193042
		PAS_chr2-1_0139	35.7768	-0.647895	0.32024	-2.02316	0.0430568	0.194093
		PAS_chr3_0148	16.7547	0.987643	0.488668	2.02109	0.0432703	0.194821
		PAS_chr3_0002	27.6321	0.777661	0.384906	2.02039	0.0433425	0.194911
		PAS_chr3_0629	10.5297	1.26058	0.624167	2.01962	0.0434224	0.195035
		PAS_chr2-1_0825	59.4014	0.5279	0.261712	2.0171	0.043685	0.195979
		PAS_chr3_0517	14.923	-0.980856	0.486668	-2.01545	0.0438575	0.196517
		PAS_chr4_0859	78.4791	-0.576319	0.286464	-2.01184	0.044237	0.197972
		PAS_chr1-1_0399	58.9933	0.54233	0.269634	2.01135	0.0442882	0.197972
		PAS_chr3_0355	33.9682	0.673678	0.335297	2.0092	0.044516	0.198753
		PAS_chr3_1244	16.5146	1.02492	0.511184	2.00499	0.0449638	0.200513
		PAS_chr2-2_0346	24.5325	0.800815	0.399543	2.00433	0.0450352	0.200576
		PAS_chr4_0845	38.7934	-0.705501	0.352123	-2.00356	0.0451169	0.200576
		PAS_chr1-4_0691	139.738	0.380051	0.189747	2.00294	0.0451839	0.200576
		PAS_chr4_0055	20.8767	-0.803079	0.400966	-2.00286	0.0451926	0.200576
		PAS_chr4_0815	1388.71	0.302707	0.151212	2.00187	0.0452984	0.200647
		PAS_chr3_0732	48.4456	-0.574422	0.287002	-2.00145	0.0453435	0.200647
		PAS_chr4_0992	46.0904	-0.562071	0.280915	-2.00086	0.0454077	0.200647
		PAS_chr2-1_0519	9.95999	-1.1342	0.566987	-2.0004	0.0454576	0.200647
		PAS_chr2-1_0346	143.513	0.411902	0.205929	2.00021	0.0454771	0.200647
		PAS_chr2-1_0088	44.3109	-0.595139	0.298028	-1.99692	0.0458334	0.201749
		PAS_chr4_0113	57.1968	-0.550298	0.275575	-1.99691	0.0458348	0.201749
		PAS_chr4_0445	54.0507	-0.532981	0.26698	-1.99633	0.0458977	0.201788
		PAS_chr2-1_0637	20.4172	-0.897123	0.449755	-1.99469	0.0460766	0.202336
		PAS_chr1-4_0023	72.8579	0.475247	0.238489	1.99275	0.0462894	0.203032
		PAS_chr4_0035	44.2094	0.627254	0.315336	1.98916	0.0466833	0.20452
		PAS_chr1-4_0312	36.2697	0.64635	0.325618	1.98499	0.0471452	0.206302
		PAS_chr2-1_0593	17.7957	-0.874822	0.440885	-1.98424	0.0472291	0.206389
		PAS_chr1-4_0203	26.6079	-0.774308	0.390358	-1.98358	0.0473024	0.206389
		PAS_chr1-1_0250	13.9591	-0.973867	0.491027	-1.98333	0.0473309	0.206389
		PAS_chr2-2_0235	25.3235	-0.739763	0.373803	-1.97902	0.0478137	0.208221
		PAS_chr1-4_0459	16.9286	0.949608	0.480004	1.97834	0.0478909	0.208221
		PAS_chr4_0868	71.5886	0.475515	0.240441	1.97768	0.0479653	0.208221
		PAS_chr1-4_0283	58.394	0.523248	0.264587	1.9776	0.047974	0.208221
		PAS_chr4_0687	18.206	-0.886257	0.448445	-1.97629	0.0481221	0.208622
		PAS_chr3_0655	152.039	0.384719	0.194981	1.97311	0.0484834	0.209871
		PAS_chr3_0259	46.7438	0.568246	0.288046	1.97276	0.0485226	0.209871
		PAS_chr2-1_0770	55.8723	0.565834	0.287243	1.96988	0.0488522	0.211053
		PAS_chr1-3_0113	35.437	0.641524	0.325752	1.96936	0.0489114	0.211065
		PAS_chr2-1_0236	28.6566	-0.703844	0.357622	-1.96812	0.0490541	0.211436
		PAS_chr1-4_0614	22.8736	-0.791717	0.402392	-1.96753	0.0491222	0.211486
		PAS_chr4_0500	19.1387	0.865598	0.440202	1.96636	0.0492565	0.21182
		PAS_chr3_1156	20.5498	-0.791919	0.402937	-1.96537	0.0493717	0.212023
		PAS_chr1-1_0389	69.1918	0.489687	0.249208	1.96497	0.0494172	0.212023
		PAS_chr3_0324	14.8587	-0.974921	0.496409	-1.96395	0.0495364	0.212291
		PAS_chr2-1_0025	25.4348	-0.753386	0.383769	-1.96312	0.049632	0.212457
		PAS_chr1-1_0435	74.1689	0.473766	0.241492	1.96183	0.0497823	0.212856
		PAS_chr2-1_0502	614.78	0.856796	0.438001	1.95615	0.0504477	0.215455
		PAS_chr4_0033	11.1769	-1.05307	0.538514	-1.95551	0.0505228	0.21553
		PAS_chr1-4_0104	11.1572	-1.10957	0.56791	-1.95378	0.0507272	0.216147
		PAS_chr1-3_0008	39.0436	0.615426	0.315132	1.95291	0.0508297	0.216147
		PAS_chr1-3_0235	20.9439	0.826408	0.423187	1.95282	0.0508411	0.216147
		PAS_FragB_0014	13.4556	1.02543	0.525877	1.94994	0.0511828	0.217247
		PAS_chr4_0096	32.5242	-0.680035	0.348796	-1.94966	0.0512162	0.217247
		PAS_chr2-1_0370	24.4079	-0.728608	0.373871	-1.94882	0.051317	0.217428
		PAS_chr3_0440	1195.22	0.274965	0.141278	1.94628	0.0516214	0.21847
		PAS_chr4_0462	42.825	-0.585175	0.30098	-1.94423	0.0518674	0.219132
		PAS_chr4_0019	13.9997	1.03755	0.533719	1.944	0.051895	0.219132
		PAS_chr3_0619	203.75	-0.319341	0.164935	-1.93616	0.0528478	0.222903
		PAS_chr3_0727	10.7941	-1.08855	0.562496	-1.93522	0.0529636	0.22302
		PAS_chr3_0884	9.8558	-1.14655	0.592546	-1.93496	0.0529949	0.22302
		PAS_chr1-1_0243	13.2009	-1.01816	0.526454	-1.93399	0.0531143	0.223271
		PAS_chr2-1_0815	36.5066	0.633617	0.327707	1.93349	0.0531763	0.223281
		PAS_chr1-4_0049	25.5114	0.7793	0.403319	1.93222	0.0533329	0.223687
		PAS_chr2-1_0526	45.3148	0.680504	0.352938	1.92811	0.0538411	0.22553
		PAS_chr4_0463	18.6652	-0.841996	0.436888	-1.92726	0.0539473	0.22553
		PAS_chr2-1_0032	36.823	0.618201	0.320775	1.92721	0.0539534	0.22553
		PAS_chr4_0450	269.95	0.321813	0.167055	1.92638	0.0540564	0.225708
		PAS_chr3_0721	19.5411	-0.898628	0.466845	-1.9249	0.0542422	0.225879
		PAS_chr4_0270	96.4634	-0.413518	0.214839	-1.92478	0.0542574	0.225879
		PAS_chr4_0191	179.109	0.344595	0.179064	1.92442	0.0543014	0.225879
		PAS_chr2-1_0323	83.0913	-0.480191	0.249563	-1.92412	0.054339	0.225879
		PAS_FragD_0024	100.665	0.440938	0.229278	1.92316	0.05446	0.22613
		PAS_FragB_0055	34.336	-0.626978	0.326518	-1.92019	0.0548334	0.227428
		PAS_chr4_0426	10.1195	1.18282	0.616201	1.91954	0.0549155	0.227516
		PAS_chr1-4_0674	176.12	-0.369687	0.192746	-1.918	0.0551109	0.22807
		PAS_chr2-2_0246	30.5348	-0.704338	0.367316	-1.91753	0.0551712	0.22807
		PAS_chr4_0751	10.4498	1.18248	0.616847	1.91698	0.0552407	0.228105
		PAS_chr1-3_0137	13.436	-0.94298	0.492152	-1.91603	0.0553609	0.228325
		PAS_chr2-1_0073	19.077	1.677	0.875447	1.9156	0.0554164	0.228325
		PAS_chr2-2_0143	11.6514	-1.02636	0.536082	-1.91456	0.0555492	0.228621
		PAS_chr2-1_0787	124.013	-0.462395	0.242106	-1.90988	0.0561482	0.230831
		PAS_chr1-1_0041	91.4415	0.430634	0.226047	1.90506	0.0567724	0.232631
		PAS_chr1-4_0370	487.289	-0.922465	0.484319	-1.90466	0.056824	0.232631
		PAS_chr4_0200	28.7922	-0.69404	0.364393	-1.90465	0.0568262	0.232631
		PAS_chr4_0651	20.2623	-0.790531	0.415202	-1.90396	0.0569148	0.232631
		PAS_chr3_0106	11.6891	1.18179	0.620801	1.90366	0.0569543	0.232631
		PAS_chr4_0394	25.6042	-0.730438	0.38371	-1.90362	0.0569595	0.232631
		PAS_chr2-2_0080	20.0992	0.837916	0.440365	1.90277	0.05707	0.232828
		PAS_chr4_0733	596.069	-0.273132	0.143779	-1.89967	0.0574769	0.234232
		PAS_FragB_0023	10.474	-1.05619	0.55617	-1.89904	0.0575587	0.23431
		PAS_chr1-4_0061	11.5504	1.0984	0.578979	1.89714	0.0578097	0.234943
		PAS_chr2-1_0737	23.8696	0.756358	0.398763	1.89676	0.0578597	0.234943
		PAS_chr4_0286	75.8248	-0.451927	0.238304	-1.89643	0.0579027	0.234943
		PAS_chr2-2_0252	21.4411	0.804755	0.424769	1.89457	0.0581495	0.235688
		PAS_chr3_0682	26.0552	0.755853	0.399849	1.89035	0.0587116	0.237709
		PAS_chr3_0669	20.9618	-0.765584	0.40525	-1.88916	0.0588699	0.23795
		PAS_chr3_0686	32.1996	0.671899	0.355699	1.88895	0.0588985	0.23795
		PAS_chr4_0748	31.1645	-0.643155	0.340724	-1.88761	0.0590782	0.237996
		PAS_chr3_0959	138.948	-0.386301	0.204688	-1.88726	0.0591249	0.237996
		PAS_chr4_0821	11.1104	-1.12434	0.595751	-1.88726	0.0591255	0.237996
		PAS_chr1-1_0417	167.513	-0.383546	0.20326	-1.88697	0.0591645	0.237996
		PAS_chr2-2_0155	10.4393	-1.05173	0.557653	-1.88599	0.0592957	0.238267
		PAS_chr3_0322	63.6359	0.481918	0.255888	1.88332	0.0596574	0.239463
		PAS_chr3_1083	179.712	0.404507	0.215123	1.88036	0.0600594	0.240817
		PAS_chr2-2_0152	54.9484	0.512839	0.272823	1.87975	0.0601419	0.240841
		PAS_chr1-4_0055	110.839	-0.404383	0.21517	-1.87937	0.0601942	0.240841
		PAS_chr3_0077	75.2062	-0.441074	0.234976	-1.87711	0.0605036	0.24182
		PAS_chr1-1_0195	119.056	0.393504	0.209709	1.87642	0.060597	0.241912
		PAS_chr4_0416	332.055	-0.29245	0.155891	-1.87599	0.060656	0.241912
		PAS_chr3_0295	47.1672	0.5599	0.298978	1.87271	0.0611081	0.243187
		PAS_chr3_0320	18.3922	-0.812824	0.43408	-1.87252	0.0611347	0.243187
		PAS_chr2-1_0024	25.2465	0.778892	0.416058	1.87208	0.0611961	0.243187
		PAS_FragB_0052	3662.24	-0.241452	0.129024	-1.87137	0.061294	0.243187
		PAS_chr3_0258	20.2625	-0.785466	0.4198	-1.87105	0.0613384	0.243187
		PAS_chr4_0281	14.812	-0.87929	0.469995	-1.87085	0.0613662	0.243187
		PAS_chr3_0265	9.67719	1.19643	0.639878	1.86978	0.061514	0.243515
		PAS_chr1-4_0324	75.234	-0.444505	0.237993	-1.86772	0.0618006	0.244134
		PAS_chr2-2_0199	1060.6	0.24014	0.128574	1.86772	0.061801	0.244134
		PAS_chr3_0293	10.139	1.12531	0.602843	1.86668	0.0619464	0.244245
		PAS_chr2-1_0116	309.013	0.286371	0.15342	1.86658	0.0619599	0.244245
		PAS_chr4_0776	174.494	0.324965	0.174242	1.86502	0.062178	0.244382
		PAS_chr2-2_0160	36.6585	0.620064	0.332483	1.86495	0.0621883	0.244382
		PAS_chr3_0404	38.9192	-0.614224	0.329354	-1.86493	0.0621909	0.244382
		PAS_chr3_0415	15.7673	0.897579	0.481497	1.86414	0.0623018	0.244561
		PAS_FragB_0019	10.988	1.1137	0.597978	1.86245	0.0625399	0.245238
		PAS_chr4_0173	49.1282	-0.55797	0.299666	-1.86197	0.0626067	0.245242
		PAS_chr3_1081	29.215	-0.669685	0.359779	-1.86138	0.0626904	0.245313
		PAS_chr1-3_0293	9.4823	-1.09232	0.587249	-1.86006	0.0628769	0.245785
		PAS_chr4_0885	46.3959	0.545347	0.293632	1.85725	0.0632763	0.247088
		PAS_chr2-1_0034	57.0685	0.486061	0.262363	1.85263	0.0639357	0.249403
		PAS_chr2-1_0691	36.5756	0.623201	0.336696	1.85093	0.0641794	0.250092
		PAS_chr3_1027	16.8173	0.855376	0.462352	1.85005	0.0643057	0.250323
		PAS_chr1-1_0422	364.124	0.282575	0.152941	1.84761	0.0646582	0.251434
		PAS_chr1-1_0226	206.749	0.339619	0.184031	1.84545	0.0649725	0.252393
		PAS_chr1-4_0303	35.0449	-0.590954	0.320359	-1.84466	0.0650867	0.252492
		PAS_chr1-3_0106	27.1263	0.71565	0.388024	1.84434	0.0651331	0.252492
		PAS_chr3_0851	41.3356	-0.550598	0.298792	-1.84274	0.0653665	0.253134
		PAS_chr2-1_0613	26.5742	-0.681794	0.370258	-1.8414	0.0655623	0.25363
		PAS_chr3_0603	99.8297	-0.392596	0.213385	-1.83985	0.065791	0.254251
		PAS_chr4_0452	20.851	0.818021	0.444831	1.83895	0.0659228	0.254497
		PAS_chr4_0227	9.41126	-1.07309	0.583747	-1.83827	0.0660226	0.25462
		PAS_chr3_0367	10.7526	-1.042	0.567696	-1.8355	0.0664321	0.255935
		PAS_chr2-2_0261	27.2595	0.694804	0.378762	1.83441	0.0665939	0.256294
		PAS_chr2-2_0284	40.6135	-0.593179	0.323454	-1.83389	0.0666704	0.256324
		PAS_chr4_0912	100.96	0.409562	0.223522	1.83231	0.0669048	0.256961
		PAS_chr2-1_0878	40.0564	0.571062	0.312288	1.82864	0.0674539	0.258804
		PAS_chr1-1_0297	25.0042	0.741576	0.405704	1.82787	0.0675686	0.258978
		PAS_FragB_0064	130.507	0.352317	0.1928	1.82737	0.0676435	0.259
		PAS_chr2-2_0023	88.0241	0.426735	0.233833	1.82495	0.0680079	0.259845
		PAS_chr2-2_0057	97.668	-0.382533	0.209657	-1.82456	0.0680671	0.259845
		PAS_chr2-1_0186	213.294	0.308042	0.16887	1.82414	0.0681305	0.259845
		PAS_chr1-4_0695	22.0541	-0.729082	0.399702	-1.82406	0.0681425	0.259845
		PAS_chr1-3_0044	103.63	0.442355	0.242661	1.82293	0.0683133	0.260231
		PAS_chr3_0707	24.7736	-0.737385	0.404927	-1.82103	0.068602	0.260934
		PAS_chr3_1152	25.2107	0.715849	0.393151	1.8208	0.0686373	0.260934
		PAS_chr2-1_0368	30.7725	0.647861	0.356003	1.81982	0.0687869	0.261227
		PAS_chr1-4_0021	17.3903	0.871833	0.479194	1.81938	0.0688542	0.261227
		PAS_chr3_1111	563.156	0.343938	0.189193	1.81793	0.0690755	0.2618
		PAS_chr2-1_0330	92.3114	-0.392527	0.216591	-1.8123	0.0699398	0.264802
		PAS_chr2-1_0731	167.634	0.328424	0.181264	1.81185	0.0700092	0.264802
		PAS_chr1-1_0002	90.3054	0.419425	0.231847	1.80906	0.0704415	0.266168
		PAS_chr4_0883	622.218	-0.352731	0.195252	-1.80655	0.0708328	0.267376
		PAS_chr1-1_0470	137.118	-0.344912	0.191027	-1.80557	0.0709855	0.267657
		PAS_chr4_0584	116.673	0.434947	0.241	1.80476	0.0711123	0.267657
		PAS_chr3_0585	131.792	-0.385839	0.213797	-1.8047	0.0711221	0.267657
		PAS_chr3_1077	62.5045	0.49691	0.275435	1.80409	0.0712172	0.267745
		PAS_chr4_0437	29.1035	0.653214	0.362242	1.80325	0.0713483	0.267968
		PAS_chr1-3_0276	81.097	-0.429188	0.238411	-1.8002	0.0718296	0.269277
		PAS_chr3_0635	32.1876	-0.612309	0.340148	-1.80013	0.0718408	0.269277
		PAS_chr4_0784	206.739	-0.397018	0.221055	-1.79602	0.072492	0.271445
		PAS_chr3_1098	52.0416	0.49612	0.276479	1.79442	0.0727457	0.272123
		PAS_chr3_1203	96.7629	-0.410781	0.228989	-1.79389	0.0728306	0.272168
		PAS_chr2-1_0282	140.095	0.336797	0.187851	1.7929	0.0729896	0.27249
		PAS_chr3_0279	36.4449	0.577953	0.32376	1.78513	0.0742407	0.276884
		PAS_chr2-2_0290	33.4455	-0.614014	0.344121	-1.7843	0.0743753	0.276925
		PAS_chr2-1_0196	15.1104	0.88698	0.497146	1.78415	0.0744001	0.276925
		PAS_chr1-1_0434	109.136	0.40332	0.226221	1.78286	0.0746089	0.27736
		PAS_chr1-4_0088	15.3901	0.86798	0.486941	1.78252	0.0746653	0.27736
		PAS_chr1-4_0302	101.696	0.405762	0.227753	1.78159	0.0748158	0.277643
		PAS_chr1-3_0256	15.5563	-0.843471	0.473562	-1.78112	0.0748929	0.277653
		PAS_chr3_0490	19.7465	-0.734088	0.412847	-1.77811	0.0753855	0.279203
		PAS_chr2-1_0278	24.177	-0.658929	0.370852	-1.7768	0.0756015	0.279726
		PAS_chr3_0903	49.6729	0.500809	0.282193	1.77471	0.0759465	0.280724
		PAS_chr1-4_0269	43.7014	-0.537841	0.303342	-1.77305	0.0762206	0.281197
		PAS_chr3_0436	45.4154	-0.620952	0.350222	-1.77302	0.0762249	0.281197
		PAS_chr2-1_0468	119.48	-0.342866	0.193759	-1.76955	0.076802	0.283046
		PAS_c131_0017	186.195	0.350734	0.198287	1.76882	0.076924	0.283217
		PAS_chr1-1_0284	15.5733	-0.830058	0.469593	-1.76761	0.0771255	0.283679
		PAS_chr3_1037	16.435	-0.83545	0.472921	-1.76658	0.0772993	0.284039
		PAS_chr3_0305	15.7638	0.844194	0.478241	1.76521	0.0775292	0.284604
		PAS_chr3_0554	39.7893	-0.538064	0.305086	-1.76365	0.0777914	0.285286
		PAS_chr3_0333	20.6019	-0.702617	0.398991	-1.76098	0.0782414	0.286655
		PAS_chr1-4_0204	38.306	0.559495	0.318059	1.75909	0.0785617	0.287546
		PAS_chr1-1_0395	25.7731	0.662861	0.377678	1.7551	0.0792429	0.289756
		PAS_chr4_0727	213.291	-0.292214	0.166613	-1.75384	0.0794571	0.290255
		PAS_chr2-1_0240	11.2564	-0.933427	0.532618	-1.75253	0.0796835	0.290565
		PAS_chr1-4_0441	14.7703	0.88269	0.503691	1.75244	0.0796974	0.290565
		PAS_chr4_0731	111.857	0.365478	0.208905	1.7495	0.0802054	0.291959
		PAS_chr3_0565	73.8801	0.443732	0.253672	1.74923	0.0802511	0.291959
		PAS_chr3_0344	27.1689	-0.615158	0.351854	-1.74833	0.0804061	0.291959
		PAS_chr1-1_0478	150.821	0.337386	0.192987	1.74823	0.0804236	0.291959
		PAS_chr3_0802	87.5669	0.386845	0.221335	1.74778	0.0805015	0.291959
		PAS_chr2-2_0323	166.302	0.353085	0.202075	1.7473	0.0805851	0.291959
		PAS_chr1-4_0659	350.367	0.305734	0.174999	1.74706	0.0806266	0.291959
		PAS_chr3_0316	39.1617	0.558114	0.319655	1.74599	0.080813	0.292099
		PAS_chr1-1_0360	27.0529	-0.631863	0.36197	-1.74562	0.0808768	0.292099
		PAS_chr3_0644	48.0307	-0.526903	0.30195	-1.745	0.0809848	0.292099
		PAS_chr3_1122	10.7303	1.02963	0.590068	1.74494	0.0809953	0.292099
		PAS_chr1-4_0432	23.7027	0.749831	0.429803	1.74459	0.081056	0.292099
		PAS_chr4_0663	50.0434	0.498287	0.285762	1.74371	0.0812091	0.292368
		PAS_chr4_0478	26.2699	0.668359	0.383817	1.74135	0.0816228	0.293575
		PAS_chr3_0956	10.3476	-1.00169	0.575729	-1.73987	0.081882	0.294224
		PAS_chr4_0121	138.529	-0.352709	0.202878	-1.73853	0.0821177	0.294599
		PAS_chr2-2_0063	15.5374	0.83452	0.480262	1.73764	0.0822749	0.294599
		PAS_chr1-4_0241	109.594	-0.395483	0.2276	-1.73763	0.0822766	0.294599
		PAS_chr4_0835	16.2716	-0.82451	0.474558	-1.73743	0.082312	0.294599
		PAS_chr4_0737	186.972	0.304162	0.175104	1.73704	0.0823805	0.294599
		PAS_chr2-1_0175	86.4498	0.406373	0.234223	1.73498	0.0827437	0.295615
		PAS_chr4_0287	795.154	-0.295832	0.171186	-1.72813	0.083965	0.299692
		PAS_chr2-1_0168	303.145	0.272231	0.157588	1.72748	0.084081	0.29982
		PAS_chr1-3_0252	13.525	0.886663	0.514388	1.72372	0.0847576	0.301944
		PAS_chr1-3_0202	180.429	-0.296246	0.171932	-1.72304	0.0848809	0.302095
		PAS_chr4_0274	22.6741	-0.687738	0.399297	-1.72237	0.0850022	0.302239
		PAS_chr1-1_0084	25.2264	0.658711	0.382799	1.72077	0.0852919	0.302981
		PAS_chr4_0334	17.8363	-0.798591	0.464335	-1.71986	0.0854578	0.303282
		PAS_chr4_0879	103.459	0.379536	0.220831	1.71867	0.0856741	0.303537
		PAS_chr2-1_0670	84.624	-0.400703	0.23316	-1.71857	0.0856922	0.303537
		PAS_chr1-4_0439	21.8849	0.70078	0.408223	1.71666	0.0860415	0.304486
		PAS_chr4_0678	128.579	-0.332824	0.19393	-1.71621	0.0861244	0.304491
		PAS_chr1-3_0288	34.4445	0.610833	0.356028	1.71569	0.086219	0.304537
		PAS_chr4_0219	88.9727	0.388022	0.226456	1.71345	0.0866299	0.3057
		PAS_chr1-3_0254	24.8578	0.681419	0.398249	1.71104	0.0870744	0.306978
		PAS_chr4_0849	87.287	0.384592	0.224937	1.70978	0.0873068	0.307508
		PAS_chr1-4_0356	33.2357	-0.572207	0.334897	-1.70861	0.0875241	0.307983
		PAS_chr4_0308	199.149	-0.29391	0.172105	-1.70774	0.0876855	0.30826
		PAS_chr2-1_0228	33.0917	-0.578272	0.339174	-1.70495	0.0882047	0.309794
		PAS_chr2-2_0061	115.729	-0.354655	0.208152	-1.70383	0.0884135	0.310236
		PAS_chr3_1176	39.0564	0.556978	0.32726	1.70194	0.0887659	0.310954
		PAS_chr3_0623	42.1715	-0.546041	0.320853	-1.70184	0.0887847	0.310954
		PAS_chr4_0916	28.3782	-0.661025	0.388619	-1.70096	0.0889504	0.311111
		PAS_chr4_0587	184.053	0.298052	0.175251	1.70072	0.0889959	0.311111
		PAS_chr1-4_0446	21.7013	-0.671589	0.395332	-1.6988	0.0893572	0.312034
		PAS_chr2-2_0242	16.0692	-0.81956	0.48254	-1.69843	0.0894269	0.312034
		PAS_chr2-1_0643	28.8575	0.620402	0.365776	1.69613	0.089862	0.31326
		PAS_chr1-1_0375	38.9514	-0.528909	0.31197	-1.69538	0.0900025	0.313457
		PAS_chr1-4_0652	27.6579	-0.618885	0.365274	-1.6943	0.0902082	0.313881
		PAS_chr2-2_0368	53.2093	-0.518946	0.306396	-1.69371	0.0903204	0.31393
		PAS_chr4_0757	25.7002	-0.634731	0.374916	-1.69299	0.0904566	0.31393
		PAS_chr1-1_0459	155.444	0.31476	0.185967	1.69256	0.090539	0.31393
		PAS_chr4_0427	326.851	0.299026	0.176693	1.69234	0.0905803	0.31393
		PAS_chr1-1_0388	56.6023	0.445539	0.263411	1.69142	0.0907561	0.31393
		PAS_chr1-1_0407	715.492	-0.25538	0.151028	-1.69094	0.0908482	0.31393
		PAS_chr4_0388	18.286	0.746642	0.441755	1.69017	0.0909949	0.31393
		PAS_chr2-1_0109	85.6467	0.409976	0.242567	1.69015	0.0909985	0.31393
		PAS_chr1-1_0484	708.651	-0.266203	0.157512	-1.69005	0.0910178	0.31393
		PAS_chr1-4_0073	55.2978	0.487732	0.288677	1.68954	0.0911155	0.31393
		PAS_chr2-1_0707	31.3059	-0.67852	0.401638	-1.68938	0.0911463	0.31393
		PAS_chr3_0273	14.0686	0.878388	0.520506	1.68757	0.0914942	0.314748
		PAS_chr2-2_0374	25.6175	0.637582	0.377879	1.68727	0.0915522	0.314748
		PAS_chr3_1121	415.388	0.279799	0.16602	1.68534	0.0919239	0.315735
		PAS_chr4_0931	27.804	-0.592363	0.351606	-1.68474	0.0920396	0.315842
		PAS_chr2-2_0331	50.6073	-0.466061	0.276756	-1.68401	0.092179	0.31603
		PAS_FragD_0011	37.7722	-0.543547	0.322882	-1.68342	0.0922931	0.316131
		PAS_chr3_0164	34.1211	-0.571557	0.339649	-1.68279	0.0924164	0.316264
		PAS_chr1-4_0567	70.1518	0.440246	0.261978	1.68047	0.0928655	0.31751
		PAS_chr3_0651	19.4799	-0.72617	0.432261	-1.67993	0.0929701	0.317577
		PAS_chr1-3_0077	84.9709	-0.384605	0.229267	-1.67754	0.0934364	0.31847
		PAS_chr1-4_0211	17.7976	-0.769273	0.458593	-1.67746	0.0934522	0.31847
		PAS_chr3_0184	14.6782	-0.787422	0.469463	-1.67728	0.0934871	0.31847
		PAS_chr2-2_0309	18.0399	-0.720286	0.429809	-1.67583	0.0937717	0.31907
		PAS_chr3_0471	35.2733	0.547244	0.326653	1.67531	0.0938741	0.31907
		PAS_chr2-1_0230	64.0811	-0.430643	0.257112	-1.67493	0.0939485	0.31907
		PAS_chr2-1_0248	22.6223	-0.665095	0.397157	-1.67464	0.0940049	0.31907
		PAS_chr2-1_0619	86.4172	0.393193	0.235175	1.67191	0.0945413	0.320265
		PAS_chr1-1_0348	16.8605	0.799422	0.478199	1.67174	0.0945761	0.320265
		PAS_chr3_1226	179.414	0.293699	0.175705	1.67154	0.0946142	0.320265
		PAS_chr3_0211	16.514	-0.766838	0.459294	-1.6696	0.0949981	0.321274
		PAS_chr1-4_0279	10.0506	0.994789	0.596172	1.66863	0.0951913	0.321389
		PAS_FragB_0004	36.7773	-0.530686	0.31805	-1.66856	0.095204	0.321389
		PAS_chr2-1_0617	11.2208	-0.928018	0.557379	-1.66497	0.0959191	0.323451
		PAS_chr1-1_0329	18.0159	0.769911	0.462514	1.66462	0.0959881	0.323451
		PAS_chr3_1033	19.9887	-0.699076	0.420171	-1.66379	0.0961549	0.323722
		PAS_chr4_0283	120.064	-0.365361	0.219876	-1.66167	0.0965798	0.324715
		PAS_chr1-1_0326	10.6443	0.964045	0.580244	1.66145	0.0966236	0.324715
		PAS_chr2-1_0767	852.977	0.265871	0.160299	1.65859	0.0971975	0.32635
		PAS_chr4_0118	15.3651	-0.822186	0.496063	-1.65742	0.0974337	0.326849
		PAS_chr1-3_0059	90.9693	0.402648	0.24336	1.65454	0.098018	0.328301
		PAS_chr1-4_0262	21.2208	-0.680926	0.41158	-1.65442	0.0980421	0.328301
		PAS_chr3_0055	23.0527	-0.636562	0.385211	-1.6525	0.0984327	0.329218
		PAS_chr4_0114	13.2012	-0.880814	0.533223	-1.65187	0.0985617	0.329218
		PAS_chr3_0716	36.6764	0.526594	0.318845	1.65157	0.0986225	0.329218
		PAS_chr1-4_0272	217.1	-0.293785	0.177907	-1.65134	0.0986686	0.329218
		PAS_chr1-3_0227	304.008	-0.267361	0.161989	-1.65048	0.0988439	0.329509
		PAS_chr4_0643	48.2709	-0.467346	0.283341	-1.64941	0.0990628	0.329945
		PAS_chr3_0060	41.3267	-0.532839	0.323285	-1.6482	0.0993114	0.330478
		PAS_chr3_0393	332.987	-0.269936	0.163822	-1.64774	0.0994058	0.330498
		PAS_chr2-1_0719	39.8426	0.518325	0.314694	1.64708	0.0995422	0.330657
		PAS_chr1-1_0023	401.893	-0.237697	0.144555	-1.64434	0.100106	0.331939
		PAS_chr2-1_0309	56.9183	0.445051	0.270687	1.64415	0.100145	0.331939
		PAS_chr2-2_0207	65.4508	-0.440965	0.268241	-1.64391	0.100195	0.331939
		PAS_chr4_0711	30.0569	-0.562258	0.342195	-1.64309	0.100364	0.332205
		PAS_chr3_0877	25.8791	0.624042	0.379999	1.64222	0.100544	0.332498
		PAS_chr2-2_0334	120.256	-0.342372	0.208534	-1.64181	0.10063	0.332498
		PAS_chr2-1_0601	63.9862	0.419758	0.255773	1.64113	0.10077	0.332611
		PAS_chr3_0104	78.7988	-0.378824	0.23088	-1.64078	0.100843	0.332611
		PAS_chr2-1_0277	19.3876	0.725159	0.442205	1.63987	0.101032	0.332943
		PAS_chr2-2_0488	498.782	0.276618	0.168746	1.63925	0.101161	0.333073
		PAS_chr3_0551	17.4801	-0.700769	0.428069	-1.63705	0.101621	0.334292
		PAS_chr2-2_0032	28.0987	0.597835	0.365714	1.6347	0.102111	0.335611
		PAS_chr2-1_0479	36.7548	0.558088	0.341595	1.63377	0.102307	0.335958
		PAS_chr2-2_0413	22.2874	-0.640044	0.39197	-1.63289	0.102492	0.336271
		PAS_chr4_0276	143.071	-0.323907	0.198431	-1.63234	0.102608	0.336358
		PAS_chr3_1184	17.0469	0.796351	0.488104	1.63152	0.102781	0.336629
		PAS_chr2-1_0096	26.4997	0.609116	0.373825	1.62942	0.103225	0.3371
		PAS_chr1-3_0167	11.6258	0.952842	0.584816	1.6293	0.103249	0.3371
		PAS_chr1-4_0653	24.085	-0.622733	0.382228	-1.62922	0.103266	0.3371
		PAS_chr3_0024	59.8987	-0.409139	0.25114	-1.62913	0.103286	0.3371
		PAS_chr3_0674	30.6152	-0.550977	0.338562	-1.6274	0.103651	0.337784
		PAS_chr4_0011	33.8396	-0.579209	0.356	-1.62699	0.103739	0.337784
		PAS_chr4_0828	529.859	-0.239437	0.147177	-1.62686	0.103767	0.337784
		PAS_chr3_0840	16.8057	0.766549	0.472035	1.62392	0.104392	0.33947
		PAS_chr4_0299	88.1867	-0.394048	0.242704	-1.62358	0.104466	0.33947
		PAS_chr3_0561	9.26318	1.06812	0.658363	1.62239	0.104719	0.339996
		PAS_chr2-1_0097	63.448	-0.412714	0.254527	-1.6215	0.104911	0.340323
		PAS_chr1-4_0478	205.267	0.303018	0.186969	1.62068	0.105085	0.340342
		PAS_chr3_0306	69.206	0.445613	0.274965	1.62062	0.105099	0.340342
		PAS_chr1-1_0187	132.221	-0.332539	0.205299	-1.61978	0.10528	0.340632
		PAS_chr2-1_0778	48.2235	-0.466276	0.288148	-1.61818	0.105623	0.341192
		PAS_chr1-4_0059	135.136	-0.29935	0.184998	-1.61813	0.105635	0.341192
		PAS_chr2-1_0038	9.45829	1.00956	0.624617	1.61629	0.106031	0.34211
		PAS_chr2-1_0149	23.6277	0.630002	0.389862	1.61596	0.106103	0.34211
		PAS_FragB_0066	143.846	0.337378	0.209023	1.61407	0.106512	0.343132
		PAS_chr1-1_0443	237.386	0.268741	0.166638	1.61272	0.106806	0.343583
		PAS_chr1-1_0025	20.2936	0.689441	0.427539	1.61258	0.106835	0.343583
		PAS_chr3_0444	80.2461	0.385804	0.239461	1.61113	0.107151	0.344302
		PAS_chr2-2_0172	158.901	0.310911	0.193065	1.6104	0.107311	0.344521
		PAS_chr3_0280	75.7755	0.406417	0.25248	1.6097	0.107464	0.344716
		PAS_chr2-1_0881	17.1349	-0.755284	0.469758	-1.60781	0.107876	0.345581
		PAS_chr4_0609	14.4162	0.812356	0.505317	1.60762	0.107919	0.345581
		PAS_chr2-1_0860	34.762	0.542649	0.337995	1.60549	0.108385	0.346777
		PAS_chr1-4_0307	10.8407	-0.897783	0.559359	-1.60502	0.108489	0.346811
		PAS_chr2-1_0452	54.0826	0.464602	0.289559	1.60452	0.1086	0.346872
		PAS_chr1-3_0274	118.879	0.338269	0.211237	1.60137	0.109295	0.348754
		PAS_chr1-4_0128	113.372	-0.315988	0.197369	-1.601	0.109377	0.348754
		PAS_chr2-1_0723	150.482	-0.305251	0.191139	-1.59701	0.110263	0.351245
		PAS_chr3_0842	30.4877	-0.541552	0.339182	-1.59664	0.110346	0.351245
		PAS_chr2-2_0150	14.3449	-0.770124	0.482642	-1.59564	0.110569	0.351656
		PAS_chr2-1_0566	52.3053	-0.447538	0.280647	-1.59466	0.110787	0.3518
		PAS_chr1-1_0106	68.7627	-0.389857	0.244519	-1.59438	0.110851	0.3518
		PAS_chr4_1000	13.4917	-0.810516	0.508423	-1.59418	0.110896	0.3518
		PAS_chr3_0607	43.2233	0.493121	0.309663	1.59245	0.111285	0.352732
		PAS_chr2-1_0106	12.1357	0.9269	0.583971	1.58724	0.112459	0.35579
		PAS_chr4_0577	29.9121	0.573075	0.361067	1.58717	0.112474	0.35579
		PAS_chr3_0044	413.073	0.271776	0.171307	1.58648	0.11263	0.35579
		PAS_chr4_0990	91.438	0.363957	0.22945	1.58621	0.112691	0.35579
		PAS_chr1-4_0181	29.7702	-0.570239	0.359532	-1.58606	0.112726	0.35579
		PAS_chr4_0800	47.2431	-0.476843	0.301436	-1.5819	0.113671	0.358351
		PAS_chr3_0934	43.2034	0.470681	0.297588	1.58165	0.113729	0.358351
		PAS_chr2-2_0497	31.1762	0.575223	0.364152	1.57963	0.114193	0.359501
		PAS_chr3_0832	48.4832	0.477268	0.302218	1.57922	0.114286	0.359501
		PAS_chr2-2_0487	60.2252	-0.432356	0.273854	-1.57878	0.114386	0.359512
		PAS_chr3_0685	19.3686	0.707091	0.448146	1.57781	0.114609	0.359673
		PAS_chr4_0723	13.4805	0.81079	0.513899	1.57772	0.11463	0.359673
		PAS_chr2-1_0775	94.1184	-0.374048	0.237449	-1.57528	0.115193	0.361137
		PAS_chr3_0250	11.8487	0.8766	0.556829	1.57427	0.115425	0.36156
		PAS_chr3_0604	57.7663	0.43493	0.276663	1.57206	0.115937	0.362862
		PAS_chr2-2_0415	29.4503	0.550956	0.350949	1.56991	0.116437	0.364121
		PAS_FragB_0048	104.928	0.342145	0.218044	1.56916	0.116611	0.36436
		PAS_chr1-4_0167	120.476	0.318306	0.20291	1.56871	0.116716	0.364384
		PAS_chr2-1_0812	2484.29	-0.205538	0.131059	-1.56828	0.116816	0.364391
		PAS_chr3_0714	20.485	0.684373	0.436796	1.5668	0.11716	0.365161
		PAS_chr1-4_0565	12.7492	0.89227	0.570394	1.56431	0.117746	0.366422
		PAS_chr3_0810	22.3325	-0.678558	0.433815	-1.56417	0.117779	0.366422
		PAS_chr3_0672	13.8976	0.796905	0.509588	1.56382	0.117859	0.366422
		PAS_FragD_0016	79.904	0.359237	0.229849	1.56293	0.118069	0.36677
		PAS_chr3_0540	76.8738	0.364703	0.233508	1.56184	0.118326	0.367261
		PAS_chr3_0356	45.1538	0.474367	0.303958	1.56063	0.11861	0.367595
		PAS_chr1-4_0369	25.8998	-1.25364	0.803333	-1.56055	0.11863	0.367595
		PAS_chr4_0231	63.8426	0.403131	0.258419	1.55999	0.118763	0.367701
		PAS_chr3_1017	21.8014	0.660346	0.423475	1.55935	0.118913	0.367863
		PAS_chr4_0133	17.6296	-0.686865	0.440921	-1.55779	0.119282	0.368603
		PAS_chr4_0704	17.254	0.732847	0.470525	1.55751	0.11935	0.368603
		PAS_chr1-4_0634	35.632	0.532512	0.341998	1.55706	0.119456	0.368627
		PAS_chr4_0157	212.244	0.261365	0.168322	1.55277	0.120477	0.371232
		PAS_chr4_0974	1258.19	-0.282563	0.181996	-1.55258	0.120524	0.371232
		PAS_chr2-1_0742	38.9841	-0.464939	0.299544	-1.55216	0.120625	0.371232
		PAS_chr1-4_0034	69.3764	-0.381573	0.245882	-1.55185	0.120697	0.371232
		PAS_chr1-1_0109	133.863	0.30638	0.197552	1.55088	0.12093	0.371547
		PAS_chr2-2_0414	280.756	-0.243661	0.157148	-1.55052	0.121016	0.371547
		PAS_chr3_1065	14.904	0.785649	0.506812	1.55018	0.121098	0.371547
		PAS_chr4_0764	33.6736	0.556127	0.3595	1.54695	0.121876	0.373408
		PAS_chr4_0736	60.9131	0.410781	0.265573	1.54678	0.121917	0.373408
		PAS_chr2-1_0772	18.1701	0.695709	0.449885	1.54641	0.122005	0.373408
		PAS_chr1-1_0163	9.98389	0.938329	0.607714	1.54403	0.122581	0.374864
		PAS_FragB_0056	29.1514	0.580733	0.376243	1.54351	0.122708	0.374947
		PAS_chr1-1_0309	399.442	0.233764	0.151738	1.54058	0.123418	0.376213
		PAS_chr1-1_0232	51.0364	-0.420158	0.272728	-1.54057	0.12342	0.376213
		PAS_chr4_0829	58.1064	-0.428779	0.278327	-1.54056	0.123425	0.376213
		PAS_chr1-4_0006	42.8347	0.471333	0.306229	1.53915	0.123768	0.376696
		PAS_chr2-1_0391	45.9372	-0.458936	0.298322	-1.53839	0.123953	0.376696
		PAS_chr1-4_0404	36.9247	0.491409	0.319446	1.53832	0.123971	0.376696
		PAS_chr1-1_0069	30.4743	0.538027	0.349764	1.53826	0.123986	0.376696
		PAS_chr1-4_0027	296.178	-0.24629	0.160154	-1.53783	0.124089	0.376703
		PAS_chr3_0643	54.9561	-0.404469	0.263319	-1.53604	0.124528	0.377729
		PAS_chr2-1_0660	122.453	-0.29628	0.193034	-1.53486	0.124818	0.3783
		PAS_chr2-2_0264	18.2797	-0.691994	0.451637	-1.53219	0.125475	0.379985
		PAS_chr2-1_0169	39.4747	0.490808	0.320635	1.53073	0.125835	0.380766
		PAS_chr4_0014	28.8593	0.559651	0.365813	1.52988	0.126045	0.381093
		PAS_chr4_0306	28.7765	-0.554554	0.362713	-1.5289	0.126288	0.381355
		PAS_chr2-2_0203	39.9698	0.467595	0.305897	1.5286	0.126364	0.381355
		PAS_chr4_0655	12.9875	-0.770052	0.503862	-1.5283	0.126438	0.381355
		PAS_chr3_1005	36.8419	0.504604	0.330518	1.52671	0.126834	0.38224
		PAS_chr1-4_0100	30.3607	-0.532093	0.348652	-1.52614	0.126974	0.382354
		PAS_chr3_0460	203.151	-0.905185	0.593471	-1.52524	0.127199	0.382653
		PAS_chr4_0320	345.509	0.225972	0.148186	1.52492	0.127278	0.382653
		PAS_chr1-4_0089	52.3988	-0.415011	0.272249	-1.52438	0.127413	0.382752
		PAS_chr3_0694	191.282	-0.284682	0.186876	-1.52337	0.127666	0.383202
		PAS_chr1-4_0693	51.0046	-0.433796	0.285119	-1.52146	0.128145	0.384319
		PAS_chr2-2_0493	55.9037	-0.432178	0.284128	-1.52107	0.128244	0.384319
		PAS_chr1-3_0030	46.5091	0.445329	0.293126	1.51924	0.128702	0.385202
		PAS_chr1-4_0008	16.9354	0.724828	0.477152	1.51907	0.128744	0.385202
		PAS_chr4_0497	10.7271	0.904771	0.596013	1.51804	0.129005	0.385673
		PAS_chr3_0876	13.0032	-0.792155	0.523173	-1.51414	0.129991	0.388278
		PAS_chr2-1_0543	77.388	-0.350759	0.231712	-1.51377	0.130084	0.388278
		PAS_chr2-2_0273	28.5942	0.564731	0.373659	1.51135	0.130699	0.389801
		PAS_chr1-4_0358	31.3937	-0.517067	0.342518	-1.5096	0.131144	0.390819
		PAS_chr4_0068	11.1309	-0.816554	0.541365	-1.50832	0.131471	0.391246
		PAS_chr2-2_0173	35.0888	0.492215	0.326354	1.50822	0.131497	0.391246
		PAS_chr3_0209	15.348	-0.741169	0.491615	-1.50762	0.131652	0.391394
		PAS_chr4_0541	24.2947	-0.585346	0.388485	-1.50674	0.131878	0.391754
		PAS_chr3_0158	30.4666	-0.528733	0.351442	-1.50446	0.132462	0.393177
		PAS_chr3_0806	41.747	0.451328	0.300309	1.50288	0.132871	0.393872
		PAS_chr3_0601	35.9747	-0.469684	0.312581	-1.5026	0.132942	0.393872
		PAS_chr3_0429	24.2946	0.604334	0.402265	1.50233	0.133012	0.393872
		PAS_chr1-4_0430	21.3506	0.629743	0.420371	1.49806	0.134116	0.396828
		PAS_chr1-4_0254	126.741	0.301566	0.20143	1.49713	0.13436	0.397235
		PAS_chr3_0637	36.7343	0.477632	0.319332	1.49572	0.134726	0.398001
		PAS_chr1-4_0618	17.9257	0.67133	0.449372	1.49393	0.135195	0.398151
		PAS_chr1-4_0162	88.3999	0.331214	0.22178	1.49344	0.135323	0.398151
		PAS_chr3_0906	90.5448	0.32636	0.218565	1.49319	0.135386	0.398151
		PAS_chr1-4_0617	73.4546	0.394239	0.264075	1.49291	0.135462	0.398151
		PAS_chr1-4_0017	15.1393	0.750867	0.502974	1.49285	0.135475	0.398151
		PAS_chr4_0162	29.8031	-0.527538	0.353401	-1.49274	0.135504	0.398151
		PAS_chr2-2_0190	30.5367	-0.558852	0.37444	-1.4925	0.135568	0.398151
		PAS_chr2-1_0646	163.955	-0.293667	0.196793	-1.49227	0.135629	0.398151
		PAS_chr2-1_0884	10.5759	-0.83222	0.559167	-1.48832	0.136667	0.400881
		PAS_chr2-2_0454	15.2604	0.738029	0.496113	1.48762	0.136851	0.401107
		PAS_chr4_0315	14.3557	-0.760656	0.511533	-1.48701	0.137012	0.401265
		PAS_chr1-4_0184	52.3511	-0.408295	0.275067	-1.48435	0.137717	0.403012
		PAS_chr3_0818	28.9852	-0.556995	0.375459	-1.48351	0.13794	0.40335
		PAS_chr4_0818	46.0486	0.440469	0.297247	1.48183	0.138386	0.404338
		PAS_chr2-1_0244	25.4409	-0.548648	0.370562	-1.48058	0.138718	0.404991
		PAS_chr4_0451	119.833	0.326148	0.220437	1.47955	0.138993	0.405478
		PAS_chr4_0271	179.828	0.316201	0.213855	1.47857	0.139254	0.405922
		PAS_chr3_0915	54.6534	0.427809	0.290164	1.47437	0.140382	0.408743
		PAS_chr3_0144	121.047	-0.294406	0.199712	-1.47415	0.14044	0.408743
		PAS_FragB_0053	181.648	0.253918	0.17237	1.4731	0.140725	0.409252
		PAS_chr4_0433	91.3522	0.33242	0.22573	1.47264	0.140848	0.409291
		PAS_chr4_0529	37.6146	0.480853	0.326769	1.47154	0.141145	0.409837
		PAS_chr2-1_0051	15.5512	-0.702914	0.477882	-1.47089	0.14132	0.410025
		PAS_chr2-1_0473	18.9326	1.56362	1.06394	1.46965	0.141658	0.410077
		PAS_chr1-4_0145	70.6265	0.385589	0.2624	1.46947	0.141705	0.410077
		PAS_chr1-4_0399	9.26558	0.917103	0.6242	1.46925	0.141766	0.410077
		PAS_chr2-1_0408	29.8052	-0.516097	0.351276	-1.46921	0.141777	0.410077
		PAS_chr1-4_0664	61.7202	-0.403544	0.275013	-1.46736	0.142277	0.411024
		PAS_chr2-1_0856	22.2828	0.584758	0.398556	1.46719	0.142324	0.411024
		PAS_chr3_0547	110.348	-0.381248	0.260042	-1.4661	0.14262	0.411281
		PAS_chr3_0574	23.2488	-0.60783	0.414803	-1.46535	0.142826	0.411281
		PAS_chr2-1_0008	60.0338	0.460581	0.314329	1.46529	0.142843	0.411281
		PAS_chr1-1_0248	53.3134	-0.393204	0.268353	-1.46525	0.142853	0.411281
		PAS_chr3_0638	90.3523	-0.364422	0.248925	-1.46398	0.143199	0.411884
		PAS_chr3_0613	95.0382	0.368794	0.251965	1.46367	0.143283	0.411884
		PAS_chr3_0855	55.9406	0.412386	0.282427	1.46015	0.144249	0.413641
		PAS_chr2-2_0280	16.7907	0.698945	0.478762	1.4599	0.144318	0.413641
		PAS_chr3_0937	228.89	0.234011	0.160296	1.45987	0.144325	0.413641
		PAS_chr1-1_0044	71.539	0.350207	0.239896	1.45983	0.144337	0.413641
		PAS_chr1-4_0388	12.3609	0.804786	0.551547	1.45914	0.144526	0.413809
		PAS_chr1-3_0096	64.7014	0.409803	0.280916	1.45881	0.144617	0.413809
		PAS_chr1-3_0073	14.7798	-0.722304	0.495402	-1.45802	0.144836	0.414117
		PAS_chr3_0512	19.4827	0.718424	0.493078	1.45702	0.145112	0.414589
		PAS_chr3_1008	134.569	0.32498	0.223241	1.45573	0.145466	0.415167
		PAS_chr4_0216	20.9003	-0.599723	0.412123	-1.4552	0.145613	0.415167
		PAS_chr4_0311	78.4162	0.352706	0.242432	1.45487	0.145706	0.415167
		PAS_chr2-2_0450	38.625	-0.45521	0.312998	-1.45435	0.145849	0.415167
		PAS_chr1-3_0102	2078.59	0.254942	0.175329	1.45408	0.145924	0.415167
		PAS_chr2-1_0255	34.7925	0.505326	0.347633	1.45362	0.146053	0.415167
		PAS_chr2-1_0867	68.0639	0.363391	0.250112	1.45291	0.146248	0.415167
		PAS_chr2-1_0650	9.1914	-0.962394	0.662412	-1.45286	0.146262	0.415167
		PAS_chr3_0858	16.8033	-0.673269	0.463469	-1.45268	0.146314	0.415167
		PAS_chr4_0769	44.7587	0.457456	0.315063	1.45195	0.146516	0.415227
		PAS_chr4_0977	91.6898	-0.327812	0.225797	-1.4518	0.146557	0.415227
		PAS_chr1-1_0159	34.6159	-0.495212	0.342066	-1.44771	0.147698	0.418143
		PAS_chr3_0815	24.2331	0.561395	0.388208	1.44612	0.148144	0.418711
		PAS_chr2-1_0868	100.529	-0.326387	0.225749	-1.44579	0.148235	0.418711
		PAS_chr2-1_0557	41.3454	0.451998	0.31263	1.44579	0.148235	0.418711
		PAS_chr1-3_0076	40.0311	-0.443108	0.306587	-1.44529	0.148376	0.418792
		PAS_chr1-4_0234	65.2847	0.38196	0.264489	1.44414	0.148698	0.41917
		PAS_chr3_0433	24.1684	-0.560709	0.388298	-1.44402	0.148734	0.41917
		PAS_chr3_0583	86.7889	0.319158	0.221362	1.44179	0.149362	0.420622
		PAS_chr2-1_0060	47.0466	0.411478	0.285715	1.44017	0.149819	0.421592
		PAS_chr2-2_0382	48.296	0.404705	0.281466	1.43785	0.150477	0.423126
		PAS_chr4_0785	806.101	-0.190166	0.132651	-1.43358	0.151692	0.425908
		PAS_FragD_0007	38.4635	0.476061	0.332113	1.43343	0.151735	0.425908
		PAS_chr4_0101	13.5852	-0.729649	0.509239	-1.43282	0.151909	0.425908
		PAS_chr3_0901	41.009	0.430734	0.30063	1.43277	0.151923	0.425908
		PAS_chr2-2_0014	25.9186	-0.543905	0.380174	-1.43067	0.152524	0.427272
		PAS_chr1-4_0563	33.0912	-0.491786	0.344361	-1.42811	0.15326	0.429012
		PAS_chr3_0951	837.591	0.209228	0.146868	1.4246	0.154273	0.431079
		PAS_chr3_0953	12.2869	0.757994	0.532373	1.4238	0.154503	0.431079
		PAS_chr3_0221	19.087	-0.607913	0.426984	-1.42374	0.154523	0.431079
		PAS_chr2-2_0434	56.1982	-0.4109	0.288629	-1.42363	0.154555	0.431079
		PAS_chr3_0712	43.4249	0.451981	0.317501	1.42356	0.154575	0.431079
		PAS_chr1-4_0294	64.9407	-0.348541	0.244946	-1.42293	0.154756	0.431263
		PAS_chr4_0871	52.2164	0.39604	0.278593	1.42157	0.155151	0.431263
		PAS_chr1-1_0102	14.2131	0.718107	0.505197	1.42144	0.155189	0.431263
		PAS_chr2-2_0402	151.553	-0.265334	0.186677	-1.42136	0.155214	0.431263
		PAS_chr1-3_0069	78.7185	0.330256	0.232426	1.42091	0.155344	0.431263
		PAS_chr3_0980	46.0778	0.440282	0.309961	1.42045	0.155478	0.431263
		PAS_chr3_0881	40.9078	0.431994	0.304196	1.42012	0.155574	0.431263
		PAS_chr1-3_0297	148.838	-0.270332	0.190371	-1.42003	0.1556	0.431263
		PAS_chr2-1_0568	37.8105	-0.467319	0.329155	-1.41975	0.155679	0.431263
		PAS_chr2-1_0222	22.6216	-0.547721	0.3861	-1.4186	0.156016	0.431713
		PAS_chr1-4_0385	57.3718	0.404405	0.285113	1.4184	0.156073	0.431713
		PAS_chr3_1186	28.5977	-0.495278	0.349379	-1.41759	0.156309	0.432039
		PAS_chr4_0507	10.6591	0.808136	0.570288	1.41707	0.156463	0.432039
		PAS_chr3_0391	45.4295	-0.406544	0.286942	-1.41681	0.156538	0.432039
		PAS_chr2-2_0344	23.6721	0.585592	0.413614	1.41579	0.156836	0.432542
		PAS_chr1-4_0611	22.3983	0.569343	0.402519	1.41445	0.157229	0.433058
		PAS_chr4_0193	14.7517	0.73924	0.522666	1.41437	0.157254	0.433058
		PAS_chr4_0494	16.1016	0.690167	0.489313	1.41048	0.158398	0.435887
		PAS_chr4_0325	122.917	-0.278739	0.197968	-1.408	0.159131	0.43758
		PAS_chr2-2_0129	12.4586	-0.76115	0.541416	-1.40585	0.159768	0.438859
		PAS_chr4_0368	83.4225	0.317655	0.225986	1.40564	0.15983	0.438859
		PAS_chr2-1_0609	38.7855	-0.425266	0.302727	-1.40478	0.160086	0.438966
		PAS_chr3_0505	35.1913	0.523388	0.372592	1.40472	0.160105	0.438966
		PAS_chr2-1_0620	14.0756	0.722592	0.515138	1.40272	0.160702	0.44028
		PAS_chr2-2_0227	297.614	-0.259918	0.185422	-1.40176	0.160987	0.440738
		PAS_chr1-1_0204	110.68	0.304837	0.218076	1.39784	0.16216	0.443625
		PAS_chr3_0271	18.4421	0.686599	0.491792	1.39612	0.162679	0.444719
		PAS_chr4_0405	345.364	-0.273333	0.196084	-1.39396	0.163329	0.446171
		PAS_chr2-2_0062	181.203	0.303616	0.218223	1.39131	0.16413	0.44768
		PAS_chr3_0039	63.2392	-0.358187	0.257453	-1.39127	0.164144	0.44768
		PAS_chr2-1_0460	31.9872	-0.454414	0.326782	-1.39057	0.164356	0.44768
		PAS_chr4_0285	11.5013	-0.759912	0.546482	-1.39055	0.164361	0.44768
		PAS_chr4_0557	27.3876	-0.548838	0.395565	-1.38748	0.165296	0.4499
		PAS_chr4_0622	33.7532	0.499848	0.360373	1.38703	0.165433	0.449944
		PAS_chr2-1_0273	11.3242	0.77745	0.562339	1.38253	0.16681	0.452851
		PAS_chr1-4_0684	76.0752	-0.332891	0.240814	-1.38236	0.166861	0.452851
		PAS_chr1-4_0050	12.5729	0.831667	0.601634	1.38235	0.166865	0.452851
		PAS_chr4_0930	23.7742	-0.528531	0.382915	-1.38028	0.167499	0.454242
		PAS_chr2-1_0445	22.0897	-0.53792	0.389958	-1.37943	0.167762	0.454625
		PAS_chr1-3_0179	15.5978	-0.63156	0.458646	-1.37701	0.16851	0.455891
		PAS_chr1-4_0265	70.8422	-0.33323	0.242097	-1.37643	0.168688	0.455891
		PAS_chr1-4_0062	44.6606	0.398617	0.289668	1.37612	0.168784	0.455891
		PAS_chr2-1_0855	96.0831	0.295884	0.215036	1.37597	0.168829	0.455891
		PAS_chr3_0220	24.6848	0.589311	0.428344	1.37579	0.168887	0.455891
		PAS_chr3_0678	71.3135	0.342341	0.248961	1.37508	0.169107	0.455891
		PAS_chr1-4_0327	18.1927	0.603232	0.43874	1.37492	0.169156	0.455891
		PAS_chr1-3_0251	19.915	-0.594788	0.432648	-1.37476	0.169205	0.455891
		PAS_chr1-1_0147	29.251	-0.481574	0.35057	-1.37369	0.169539	0.456255
		PAS_chr1-1_0079	64.5791	0.364226	0.265174	1.37354	0.169585	0.456255
		PAS_chr1-3_0164	25.354	-0.517995	0.378388	-1.36895	0.171015	0.459517
		PAS_chr3_0068	72.5273	-0.341251	0.24933	-1.36867	0.171101	0.459517
		PAS_chr1-1_0294	37.8212	-0.462298	0.337822	-1.36847	0.171166	0.459517
		PAS_chr2-1_0873	24.738	-0.509917	0.373132	-1.36659	0.171755	0.460767
		PAS_chr1-1_0031	82.0138	0.333047	0.244012	1.36488	0.172292	0.461876
		PAS_chr4_0312	38.876	0.426477	0.312612	1.36424	0.172493	0.462083
		PAS_chr3_0488	509.89	0.200438	0.147001	1.36352	0.17272	0.462359
		PAS_chr1-4_0220	74.2036	0.329975	0.242192	1.36245	0.173055	0.462924
		PAS_chr4_0111	16.7268	-0.610987	0.448814	-1.36134	0.173407	0.463493
		PAS_chr1-1_0279	47.4957	0.382116	0.28083	1.36067	0.173619	0.463493
		PAS_chr2-1_0029	62.0582	0.394999	0.290436	1.36002	0.173823	0.463493
		PAS_chr2-1_0626	28.0964	0.488024	0.358874	1.35987	0.17387	0.463493
		PAS_chr3_0036	27.5417	-0.502607	0.3697	-1.3595	0.173988	0.463493
		PAS_chr2-1_0212	144.929	0.252315	0.185604	1.35943	0.174011	0.463493
		PAS_chr3_0774	151.094	-0.262572	0.193234	-1.35883	0.1742	0.463664
		PAS_chr1-3_0271	12.3196	-0.690233	0.508311	-1.35789	0.174497	0.463978
		PAS_chr3_0498	20.2157	-0.577531	0.425479	-1.35737	0.174665	0.463978
		PAS_chr2-1_0125	197.74	-0.24571	0.181069	-1.35699	0.174783	0.463978
		PAS_chr2-2_0380	51.0025	0.391949	0.288875	1.35681	0.174841	0.463978
		PAS_chr1-1_0086	34.7221	0.448046	0.330294	1.3565	0.174939	0.463978
		PAS_chr1-1_0184	41.1543	-0.413685	0.305383	-1.35464	0.175531	0.465219
		PAS_chr2-1_0415	332.508	0.228369	0.169036	1.35101	0.176693	0.467968
		PAS_chr1-4_0246	23.7268	-0.526205	0.389914	-1.34954	0.177163	0.46888
		PAS_chr1-4_0685	109.551	0.281143	0.20842	1.34893	0.17736	0.469069
		PAS_chr4_0951	19.6933	0.589345	0.437187	1.34804	0.177646	0.469232
		PAS_chr2-2_0325	9.32692	-0.788317	0.584824	-1.34796	0.177673	0.469232
		PAS_chr2-2_0371	15.4225	0.662396	0.491923	1.34654	0.178127	0.4701
		PAS_chr1-4_0363	33.7437	-0.479075	0.356375	-1.3443	0.178851	0.471676
		PAS_chr2-1_0722	318.348	0.205134	0.152771	1.34276	0.179351	0.472408
		PAS_chr3_1164	22.3376	0.551257	0.410589	1.3426	0.179402	0.472408
		PAS_chr4_0471	20.4072	0.575044	0.428469	1.34209	0.179567	0.472408
		PAS_chr2-1_0657	295.686	0.208233	0.15518	1.34188	0.179634	0.472408
		PAS_chr1-1_0379	16.3219	-0.609615	0.454682	-1.34075	0.180002	0.473043
		PAS_chr1-4_0318	17.8581	-0.600172	0.449216	-1.33604	0.181535	0.47645
		PAS_chr3_0086	27.8207	0.492185	0.368412	1.33596	0.181561	0.47645
		PAS_chr2-1_0565	120.502	-0.291681	0.21839	-1.3356	0.181681	0.47645
		PAS_chr4_0846	140.764	0.25014	0.18757	1.33358	0.18234	0.477786
		PAS_chr2-2_0068	134.697	-0.256286	0.192225	-1.33326	0.182446	0.477786
		PAS_chr4_0134	22.53	0.550905	0.413761	1.33145	0.183039	0.479004
		PAS_chr1-4_0012	49.0851	0.376873	0.283208	1.33073	0.183278	0.479293
		PAS_chr2-1_0645	12.324	0.728782	0.548169	1.32948	0.183688	0.48003
		PAS_chr2-1_0249	56.0004	-0.355914	0.267894	-1.32856	0.183992	0.480466
		PAS_chr1-4_0508	23.215	0.520705	0.392153	1.32781	0.184241	0.480466
		PAS_chr2-1_0730	24.1869	0.558683	0.420755	1.32781	0.184241	0.480466
		PAS_chr2-1_0049	57.6581	0.362267	0.27294	1.32728	0.184417	0.480589
		PAS_chr4_0202	49.5389	0.377938	0.284974	1.32622	0.184766	0.481046
		PAS_chr2-1_0048	54.0346	-0.347624	0.262166	-1.32597	0.184849	0.481046
		PAS_chr4_0243	43.8957	-0.380112	0.286882	-1.32498	0.185179	0.481421
		PAS_chr4_0645	30.31	-0.480868	0.362985	-1.32476	0.185251	0.481421
		PAS_chr4_0830	86.9998	0.325864	0.246057	1.32434	0.185389	0.481445
		PAS_chr2-1_0776	62.3281	0.344762	0.260509	1.32342	0.185697	0.481909
		PAS_chr4_0735	13.5256	-0.649955	0.491286	-1.32297	0.185846	0.481961
		PAS_chr4_0309	13.2312	-0.694454	0.525374	-1.32183	0.186225	0.482609
		PAS_chr4_0178	81.1073	0.322002	0.243775	1.3209	0.186535	0.483019
		PAS_chr3_1204	23.0134	0.530239	0.401623	1.32024	0.186755	0.483019
		PAS_chr2-1_0021	95.6593	-0.290865	0.22032	-1.32019	0.186771	0.483019
		PAS_chr1-1_0119	27.1832	-0.492554	0.373941	-1.3172	0.187772	0.485172
		PAS_chr2-1_0758	131.091	0.265465	0.201579	1.31693	0.187863	0.485172
		PAS_chr1-4_0515	24.1108	-0.522456	0.397041	-1.31587	0.188216	0.485749
		PAS_c131_0006	112.374	0.286061	0.217706	1.31398	0.188854	0.486809
		PAS_chr1-4_0426	1551.8	0.178092	0.135547	1.31388	0.188888	0.486809
		PAS_chr2-1_0091	74.3278	-0.31683	0.241216	-1.31347	0.189026	0.48683
		PAS_chr2-1_0644	9.8939	0.78746	0.600698	1.31091	0.189888	0.488714
		PAS_chr1-3_0205	15.4374	0.635647	0.485086	1.31038	0.190067	0.488837
		PAS_chr1-3_0131	92.0819	0.299637	0.228747	1.3099	0.190229	0.488917
		PAS_chr4_0777	13.5357	-0.698677	0.533705	-1.30911	0.190498	0.489273
		PAS_chr3_0814	267.069	0.215235	0.164529	1.30819	0.190808	0.489732
		PAS_chr2-1_0388	11.3924	0.751781	0.575079	1.30726	0.191123	0.490096
		PAS_chr2-1_0337	68.8576	-0.35343	0.270412	-1.307	0.191212	0.490096
		PAS_chr2-2_0405	40.3122	0.39214	0.30084	1.30349	0.192409	0.492825
		PAS_chr2-2_0360	22.0567	-0.534086	0.410302	-1.30169	0.193023	0.49382
		PAS_chr1-1_0485	43.4077	0.387847	0.297983	1.30158	0.193062	0.49382
		PAS_chr4_0112	481.382	0.183863	0.141492	1.29946	0.193786	0.494915
		PAS_chr3_0008	19.4713	0.568167	0.437253	1.2994	0.193806	0.494915
		PAS_chr2-1_0045	12.9337	0.729847	0.561781	1.29917	0.193887	0.494915
		PAS_chr1-3_0049	59.5992	0.356464	0.274463	1.29877	0.194023	0.494923
		PAS_chr1-4_0193	28.551	0.481196	0.370946	1.29721	0.194558	0.495952
		PAS_chr4_0936	11.3501	-0.729003	0.56233	-1.2964	0.194839	0.496203
		PAS_chr1-1_0257	91.4127	0.620272	0.478548	1.29615	0.194923	0.496203
		PAS_chr2-1_0039	89.4804	0.308411	0.238371	1.29383	0.195725	0.497711
		PAS_chr1-4_0655	30.0413	-0.487881	0.377296	-1.2931	0.195977	0.497711
		PAS_chr2-2_0142	280.132	-0.203455	0.157365	-1.29289	0.196049	0.497711
		PAS_FragB_0046	31.8201	0.443531	0.34306	1.29287	0.196057	0.497711
		PAS_chr1-4_0140	25.3466	-0.47258	0.36563	-1.29251	0.196181	0.497711
		PAS_chr1-1_0190	29.8547	-0.462199	0.357876	-1.29151	0.196528	0.497922
		PAS_chr4_0807	34.3065	0.472464	0.365826	1.2915	0.196531	0.497922
		PAS_chr1-3_0170	26.7094	-0.481276	0.373252	-1.28941	0.197255	0.499418
		PAS_chr3_0608	56.4562	-0.347797	0.270017	-1.28806	0.197726	0.499852
		PAS_chr3_0791	13.2626	-0.646153	0.501732	-1.28784	0.1978	0.499852
		PAS_chr1-1_0169	128.102	0.264694	0.205545	1.28777	0.197827	0.499852
		PAS_chr3_1255	62.8091	0.334138	0.259658	1.28684	0.198149	0.500327
		PAS_chr2-1_0392	14.5332	-0.617153	0.480189	-1.28523	0.198712	0.50127
		PAS_chr1-1_0162	11.5501	-0.742092	0.577711	-1.28454	0.198953	0.50127
		PAS_chr3_0365	830.189	0.188783	0.147	1.28424	0.199058	0.50127
		PAS_chr1-4_0397	21.9049	-0.534221	0.415983	-1.28424	0.199059	0.50127
		PAS_chr1-1_0313	99.1754	-0.288053	0.224464	-1.28329	0.199391	0.501467
		PAS_chr1-1_0028	33.1037	-0.448111	0.349202	-1.28325	0.199406	0.501467
		PAS_chr2-1_0280	55.5966	-0.351161	0.273767	-1.2827	0.199596	0.501608
		PAS_chr4_0415	116.192	-0.273127	0.213115	-1.28159	0.199986	0.50212
		PAS_chr1-4_0158	215.526	-0.223355	0.174353	-1.28105	0.200178	0.50212
		PAS_chr1-3_0022	54.0048	0.356994	0.27869	1.28097	0.200203	0.50212
		PAS_chr3_0223	207.677	-0.207854	0.162536	-1.27882	0.200962	0.50366
		PAS_chr4_0732	40.8248	-0.375909	0.294043	-1.27842	0.201102	0.50366
		PAS_chr2-2_0053	14.8268	0.632033	0.494518	1.27808	0.201221	0.50366
		PAS_chr1-4_0418	54.5161	0.372519	0.291838	1.27646	0.201794	0.504726
		PAS_chr3_0788	98.6654	-0.2648	0.207506	-1.27611	0.201917	0.504726
		PAS_chr4_0235	38.4456	-0.392813	0.308296	-1.27414	0.202614	0.505808
		PAS_chr4_0298	47.4023	-0.351725	0.276121	-1.27381	0.202732	0.505808
		PAS_chr2-1_0512	11.4134	0.714391	0.560862	1.27374	0.202756	0.505808
		PAS_chr2-1_0207	157.285	0.233066	0.183058	1.27318	0.202954	0.505964
		PAS_chr3_0803	18.4048	0.548286	0.430939	1.2723	0.203265	0.506402
		PAS_chr1-4_0690	21.0389	-0.530113	0.416935	-1.27145	0.203568	0.506817
		PAS_chr3_0782	10.622	-0.734719	0.578853	-1.26927	0.204346	0.50816
		PAS_chr1-1_0430	17.6939	0.573697	0.452024	1.26917	0.204379	0.50816
		PAS_chr3_0753	17.4953	-0.562884	0.443972	-1.26784	0.204856	0.509008
		PAS_chr2-2_0202	92.3856	-0.29035	0.229187	-1.26687	0.205201	0.509379
		PAS_chr1-4_0317	66.8119	-0.320658	0.253193	-1.26646	0.20535	0.509379
		PAS_chr2-1_0182	60.2787	0.384242	0.303473	1.26615	0.205459	0.509379
		PAS_chr4_0081	45.769	0.364532	0.287964	1.26589	0.205551	0.509379
		PAS_chr2-1_0666	62.5736	0.31795	0.251542	1.26401	0.206228	0.510718
		PAS_chr3_1058	245.165	-0.204944	0.162351	-1.26235	0.206822	0.51185
		PAS_chr1-4_0072	410.741	0.44675	0.354067	1.26177	0.207032	0.512031
		PAS_chr2-1_0342	92.782	0.270505	0.214636	1.2603	0.207562	0.513001
		PAS_chr2-1_0037	13.3703	0.697135	0.553484	1.25954	0.207835	0.513338
		PAS_chr4_0911	17.962	-0.555811	0.44156	-1.25874	0.208123	0.513709
		PAS_chr3_0789	14.7895	-0.597805	0.475077	-1.25833	0.208272	0.513737
		PAS_chr2-2_0268	23.4159	-0.493531	0.392484	-1.25746	0.208589	0.513861
		PAS_chr2-1_0741	14.543	0.627534	0.49906	1.25743	0.208597	0.513861
		PAS_chr1-3_0053	33.1248	0.415545	0.330665	1.2567	0.208864	0.514179
		PAS_chr4_0652	15.065	-0.630142	0.501873	-1.25558	0.209268	0.514835
		PAS_chr3_0630	11.1615	-0.814559	0.64955	-1.25404	0.209829	0.515875
		PAS_chr3_1160	13.8341	-0.627512	0.500684	-1.25331	0.210093	0.516185
		PAS_chr1-4_0082	74.7002	0.299794	0.239428	1.25213	0.210523	0.516627
		PAS_chr4_0046	88.9052	0.290892	0.232331	1.25206	0.210549	0.516627
		PAS_chr1-3_0074	136.701	-0.246793	0.197499	-1.24959	0.21145	0.518496
		PAS_chr2-1_0821	37.3998	-0.419071	0.335825	-1.24789	0.212072	0.51913
		PAS_chr4_0165	67.8153	0.32252	0.258494	1.24769	0.212144	0.51913
		PAS_chr2-1_0192	503.396	0.65528	0.525215	1.24764	0.212163	0.51913
		PAS_chr2-2_0104	20.3651	-0.564176	0.452471	-1.24688	0.212442	0.51913
		PAS_chr3_0548	178.033	0.228725	0.183439	1.24687	0.212445	0.51913
		PAS_chr1-1_0003	40.0871	0.413686	0.33185	1.24661	0.212542	0.51913
		PAS_chr1-1_0287	28.2096	-0.458519	0.368091	-1.24567	0.212887	0.519467
		PAS_chr2-1_0444	18.5588	0.594176	0.477068	1.24547	0.212958	0.519467
		PAS_chr4_0783	1575.17	-0.175208	0.140743	-1.24487	0.213179	0.519524
		PAS_chr1-4_0492	67.3545	0.308996	0.248259	1.24465	0.213259	0.519524
		PAS_chr2-2_0417	45.5849	-0.366447	0.294597	-1.24389	0.21354	0.51987
		PAS_chr4_0623	150.438	0.230369	0.185427	1.24237	0.2141	0.520622
		PAS_chr2-2_0181	16.5695	-0.561572	0.452248	-1.24173	0.214335	0.520622
		PAS_chr1-4_0278	15.5493	0.618575	0.498304	1.24136	0.214473	0.520622
		PAS_chr2-1_0185	132.863	-0.275228	0.221809	-1.24083	0.214667	0.520622
		PAS_chr4_0715	35.2228	-0.431311	0.347643	-1.24067	0.214727	0.520622
		PAS_chr3_0359	46.207	0.356267	0.287239	1.24032	0.214859	0.520622
		PAS_FragB_0051	32.3716	0.438423	0.353589	1.23992	0.215004	0.520622
		PAS_chr3_0846	83.1279	-0.281642	0.227256	-1.23931	0.215229	0.520622
		PAS_chr3_0691	18.0634	0.554336	0.447319	1.23924	0.215257	0.520622
		PAS_chr2-1_0213	26.9977	-0.467577	0.377381	-1.23901	0.215343	0.520622
		PAS_chr2-2_0481	18.1842	0.559195	0.451498	1.23853	0.215519	0.520622
		PAS_chr1-3_0159	23.1719	0.503716	0.406706	1.23853	0.215521	0.520622
		PAS_chr4_0257	11.635	0.702967	0.568321	1.23692	0.216117	0.521724
		PAS_chr1-4_0596	19.4206	0.523493	0.423451	1.23626	0.216364	0.521982
		PAS_chr4_0616	14.0841	-0.608791	0.493255	-1.23423	0.217116	0.52346
		PAS_chr2-1_0786	321.21	0.234306	0.189985	1.23328	0.217471	0.523976
		PAS_chr2-1_0510	19.3152	0.542078	0.439753	1.23269	0.217692	0.524164
		PAS_chr3_0095	483.142	-0.181133	0.146985	-1.23232	0.217829	0.524164
		PAS_chr2-2_0074	17.1208	-0.545213	0.442766	-1.23138	0.21818	0.524672
		PAS_chr4_0779	39.0307	-0.377212	0.30696	-1.22886	0.219123	0.526161
		PAS_chr1-3_0083	27.5209	0.456517	0.371543	1.22871	0.219182	0.526161
		PAS_chr1-1_0267	66.8271	0.314906	0.256313	1.2286	0.219222	0.526161
		PAS_chr2-2_0029	95.8228	0.27473	0.223708	1.22807	0.21942	0.526298
		PAS_chr1-4_0375	21.1273	0.519422	0.423183	1.22742	0.219666	0.526375
		PAS_chr1-4_0403	192.534	-0.212762	0.173367	-1.22724	0.219734	0.526375
		PAS_chr3_0354	41.251	0.375742	0.30662	1.22543	0.220413	0.527664
		PAS_chr4_0336	41.5945	-0.382448	0.312449	-1.22403	0.220939	0.528298
		PAS_chr3_1039	14.6194	-0.587951	0.48036	-1.22398	0.220961	0.528298
		PAS_chr2-1_0454	33.2178	0.4345	0.355377	1.22265	0.221463	0.528963
		PAS_chr2-1_0478	18.7972	0.529429	0.433074	1.22249	0.221522	0.528963
		PAS_chr4_0140	9.70547	0.792528	0.649048	1.22106	0.222062	0.529628
		PAS_chr4_0598	22.2723	-0.473999	0.388204	-1.22101	0.222084	0.529628
		PAS_chr3_0251	33.1263	0.408294	0.334727	1.21978	0.222547	0.530097
		PAS_chr1-1_0122	82.348	-0.280082	0.229624	-1.21974	0.222564	0.530097
		PAS_chr4_0772	15.4943	-0.597846	0.490369	-1.21918	0.222778	0.530268
		PAS_chr1-3_0127	18.7681	-0.514925	0.42303	-1.21723	0.223516	0.531314
		PAS_chr1-1_0336	23.6116	-0.483145	0.397206	-1.21636	0.223848	0.531314
		PAS_chr1-1_0425	26.6759	0.484648	0.398449	1.21634	0.223856	0.531314
		PAS_chr2-1_0744	52.8493	0.341125	0.280522	1.21604	0.22397	0.531314
		PAS_chr4_0063	12.6223	-0.654184	0.538108	-1.21571	0.224095	0.531314
		PAS_chr2-1_0725	35.9064	-0.413154	0.33986	-1.21566	0.224114	0.531314
		PAS_chr3_0544	134.689	0.23329	0.191945	1.2154	0.224213	0.531314
		PAS_chr3_1162	630.832	0.157751	0.129877	1.21462	0.224513	0.531689
		PAS_chr2-2_0211	33.4679	0.398526	0.328307	1.21388	0.224792	0.531806
		PAS_chr3_0689	237.392	0.215277	0.177367	1.21374	0.224847	0.531806
		PAS_chr2-1_0184	16.1324	0.568023	0.468622	1.21211	0.225469	0.53247
		PAS_chr1-4_0321	38.4843	0.375134	0.309518	1.21199	0.225515	0.53247
		PAS_chr2-2_0383	38.829	-0.367187	0.302993	-1.21187	0.225564	0.53247
		PAS_chr4_0251	9.72805	-0.701384	0.578986	-1.2114	0.225742	0.53247
		PAS_chr3_0432	61.2298	0.310185	0.256109	1.21114	0.22584	0.53247
		PAS_chr4_0794	95.5938	0.25861	0.213908	1.20898	0.226671	0.533171
		PAS_chr3_0423	49.9008	0.348981	0.28871	1.20876	0.226755	0.533171
		PAS_chr1-3_0047	276.624	0.187172	0.154856	1.20868	0.226785	0.533171
		PAS_chr3_0189	46.6866	-0.350617	0.29009	-1.20865	0.226797	0.533171
		PAS_chr3_0015	646.875	-0.209984	0.173755	-1.2085	0.226853	0.533171
		PAS_chr1-1_0004	11.594	-0.637702	0.527838	-1.20814	0.226994	0.533171
		PAS_chr1-4_0553	13.1179	-0.604524	0.500964	-1.20672	0.22754	0.534119
		PAS_chr2-2_0099	42.4814	-0.35379	0.293768	-1.20432	0.228466	0.535956
		PAS_chr4_0914	98.9558	0.28562	0.237335	1.20345	0.228803	0.536214
		PAS_chr2-1_0108	26.4144	0.459725	0.382056	1.20329	0.228863	0.536214
		PAS_chr2-1_0676	26.319	0.459877	0.382473	1.20238	0.229217	0.536485
		PAS_chr4_0562	107.963	-0.265232	0.220777	-1.20136	0.229612	0.536485
		PAS_chr2-1_0251	24.6747	0.481804	0.401074	1.20129	0.229641	0.536485
		PAS_chr4_0724	22.8516	0.473924	0.394594	1.20104	0.229735	0.536485
		PAS_chr1-1_0394	45.7048	-0.351506	0.292686	-1.20097	0.229764	0.536485
		PAS_chr1-4_0380	21.7078	0.49167	0.409462	1.20077	0.22984	0.536485
		PAS_chr2-1_0718	18.3804	0.551925	0.459971	1.19991	0.230173	0.536926
		PAS_chr4_0698	13.0075	0.637	0.531223	1.19912	0.230482	0.537312
		PAS_chr3_0073	31.7226	0.405251	0.338264	1.19803	0.230904	0.53796
		PAS_chr1-1_0496	15.2622	-0.561876	0.46922	-1.19747	0.231123	0.538136
		PAS_chr4_0913	15.6081	-0.5859	0.490591	-1.19427	0.232371	0.540046
		PAS_chr4_0300	98.194	0.252651	0.21161	1.19395	0.232499	0.540046
		PAS_chr2-1_0136	228.279	0.206327	0.172999	1.19265	0.233007	0.540046
		PAS_chr3_1107	34.9917	-0.379645	0.318368	-1.19247	0.233076	0.540046
		PAS_chr1-4_0230	16.6073	-0.528429	0.44316	-1.19241	0.2331	0.540046
		PAS_chr1-4_0527	50.5095	0.338597	0.283968	1.19238	0.233113	0.540046
		PAS_chr1-3_0268	10.5226	-0.668974	0.561135	-1.19218	0.23319	0.540046
		PAS_chr2-2_0297	11.861	-0.613033	0.514333	-1.1919	0.233301	0.540046
		PAS_chr4_0080	945.398	0.180433	0.151425	1.19157	0.23343	0.540046
		PAS_chr1-4_0190	41.5483	0.363677	0.305218	1.19153	0.233444	0.540046
		PAS_chr3_1042	82.447	0.292646	0.245652	1.19131	0.233533	0.540046
		PAS_chr1-1_0378	129.38	0.237059	0.19907	1.19083	0.23372	0.540143
		PAS_chr3_0291	13.7439	-0.574892	0.483919	-1.18799	0.234836	0.542375
		PAS_chr2-2_0137	164.99	0.236415	0.199063	1.18764	0.234976	0.542375
		PAS_chr3_0564	16.4788	0.561373	0.472905	1.18707	0.235199	0.542554
		PAS_chr3_1102	33.1025	0.400217	0.337273	1.18662	0.235376	0.542628
		PAS_chr2-2_0017	141.269	-0.226251	0.190851	-1.18549	0.235824	0.543224
		PAS_chr2-1_0838	19.6639	-0.538058	0.454052	-1.18501	0.236012	0.543224
		PAS_chr3_0744	105.064	0.642665	0.542605	1.18441	0.236252	0.543224
		PAS_chr2-1_0357	17.9953	-0.527981	0.445798	-1.18435	0.236275	0.543224
		PAS_chr3_0458	124.746	0.23163	0.195612	1.18413	0.236362	0.543224
		PAS_chr2-2_0178	121.28	-0.234868	0.198543	-1.18296	0.236826	0.543733
		PAS_chr1-4_0080	23.4998	0.454783	0.384485	1.18284	0.236874	0.543733
		PAS_chr4_0989	12.3118	-0.674396	0.571509	-1.18003	0.23799	0.54596
		PAS_chr3_1091	112.176	0.243895	0.206751	1.17965	0.238138	0.545965
		PAS_chr1-1_0479	892.187	-0.232828	0.197489	-1.17894	0.238421	0.546277
		PAS_chr2-1_0716	178.391	-0.219387	0.186358	-1.17724	0.239101	0.547179
		PAS_chr3_0287	11.3358	0.667909	0.567564	1.1768	0.239276	0.547179
		PAS_chr2-2_0319	34.2427	0.388031	0.329834	1.17644	0.239418	0.547179
		PAS_chr4_0052	416.71	0.190413	0.161875	1.1763	0.239475	0.547179
		PAS_chr1-1_0114	14.9305	0.582929	0.495734	1.17589	0.239639	0.547179
		PAS_chr4_0170	115.719	-0.242367	0.206137	-1.17576	0.239693	0.547179
		PAS_chr3_0770	17.8283	-0.508766	0.433318	-1.17412	0.240348	0.548272
		PAS_chr1-4_0085	44.7844	-0.364845	0.310818	-1.17383	0.240465	0.548272
		PAS_chr2-1_0806	26.1232	0.438814	0.374462	1.17185	0.241257	0.549309
		PAS_chr2-2_0492	29.7749	-0.413404	0.352846	-1.17163	0.241346	0.549309
		PAS_chr4_0272	39.3868	-0.357788	0.305386	-1.17159	0.241361	0.549309
		PAS_chr4_0066	80.0895	0.271349	0.23179	1.17067	0.241733	0.5496
		PAS_chr2-2_0232	37.8752	-0.356283	0.304436	-1.1703	0.241879	0.5496
		PAS_chr4_0608	22.8607	0.480406	0.410592	1.17003	0.241988	0.5496
		PAS_chr2-1_0334	96.4139	0.250768	0.214476	1.16921	0.242318	0.5496
		PAS_chr2-1_0418	23.5776	-0.462067	0.395334	-1.1688	0.242483	0.5496
		PAS_chr3_0763	387.288	-0.200292	0.171371	-1.16876	0.242501	0.5496
		PAS_chr1-4_0669	17.8499	-0.510184	0.436534	-1.16872	0.242518	0.5496
		PAS_chr1-4_0238	82.9186	-0.270915	0.231914	-1.16817	0.242739	0.549766
		PAS_chr1-4_0379	40.1959	-0.356916	0.306511	-1.16445	0.244243	0.552736
		PAS_chr4_0293	33.6135	0.394496	0.338943	1.1639	0.244465	0.552736
		PAS_chr3_0593	28.1657	0.489655	0.42079	1.16366	0.244563	0.552736
		PAS_chr4_0215	45.8076	-0.344875	0.296421	-1.16346	0.244642	0.552736
		PAS_chr2-2_0474	27.766	0.43543	0.375386	1.15995	0.246068	0.555623
		PAS_chr1-1_0197	24.2111	-0.457618	0.394863	-1.15893	0.246485	0.556229
		PAS_chr2-2_0424	30.6439	0.398782	0.344388	1.15795	0.246886	0.556798
		PAS_chr2-2_0439	12.7158	0.613272	0.530739	1.1555	0.247884	0.558711
		PAS_chr1-4_0035	11.4615	0.6669	0.577336	1.15513	0.248036	0.558716
		PAS_chr2-1_0631	382.653	0.181191	0.156971	1.15429	0.24838	0.559154
		PAS_chr1-4_0579	63.7235	0.296335	0.257364	1.15142	0.249558	0.561267
		PAS_chr1-3_0250	40.5088	0.377409	0.327919	1.15092	0.249765	0.561267
		PAS_chr3_0891	12.0274	-0.606773	0.527211	-1.15091	0.249769	0.561267
		PAS_chr3_0553	36.6645	0.386937	0.336325	1.15048	0.249944	0.561323
		PAS_chr1-3_0273	12.8834	0.617025	0.536761	1.14953	0.250336	0.561865
		PAS_chr1-4_0395	23.6016	-0.442773	0.385936	-1.14727	0.25127	0.563622
		PAS_chr1-1_0134	10.3998	-0.633644	0.552753	-1.14634	0.251654	0.564044
		PAS_chr4_0174	15.7518	-0.527701	0.460454	-1.14604	0.251777	0.564044
		PAS_chr1-1_0112	52.1242	-0.308544	0.269378	-1.1454	0.252045	0.564044
		PAS_chr4_0721	13.1647	0.609564	0.532204	1.14536	0.252061	0.564044
		PAS_chr3_0308	13.5382	0.593766	0.519753	1.1424	0.253287	0.56599
		PAS_chr1-4_0110	12.4716	0.606822	0.531189	1.14238	0.253294	0.56599
		PAS_chr1-1_0221	32.6079	-0.402091	0.352043	-1.14217	0.253385	0.56599
		PAS_chr4_0137	25.8151	-0.417901	0.366508	-1.14022	0.254193	0.567454
		PAS_chr1-4_0135	64.5681	-0.278828	0.245016	-1.138	0.255121	0.568475
		PAS_chr4_0582	46.0599	-0.332126	0.291852	-1.138	0.255122	0.568475
		PAS_chr4_0588	95.8933	0.252827	0.222219	1.13774	0.255229	0.568475
		PAS_chr4_0695	29.3252	0.420621	0.369721	1.13767	0.255258	0.568475
		PAS_chr1-4_0144	49.412	-0.328565	0.289036	-1.13676	0.255638	0.568982
		PAS_chr4_0018	489.957	-0.152253	0.134192	-1.13459	0.256546	0.570662
		PAS_FragB_0033	30.348	-0.384753	0.339326	-1.13388	0.256847	0.570992
		PAS_chr2-1_0141	26.1198	-0.424287	0.374848	-1.13189	0.257681	0.571897
		PAS_chr3_0747	169.477	0.209868	0.185426	1.13182	0.25771	0.571897
		PAS_chr3_0566	21.9091	0.482465	0.426277	1.13181	0.257713	0.571897
		PAS_chr1-1_0421	99.5638	-0.238997	0.211515	-1.12993	0.258505	0.573314
		PAS_chr3_1023	126.826	0.236687	0.209607	1.1292	0.258814	0.573659
		PAS_chr3_1105	55.4606	0.326744	0.289708	1.12784	0.259387	0.574587
		PAS_chr2-1_0578	9.50749	-0.646173	0.57396	-1.12582	0.260244	0.575885
		PAS_chr4_0634	12.4436	0.596242	0.529657	1.12571	0.260287	0.575885
		PAS_chr3_0916	14.0081	0.56926	0.505867	1.12532	0.260455	0.575885
		PAS_chr4_0771	9.78242	0.670191	0.595725	1.125	0.260589	0.575885
		PAS_chr1-4_0003	248.196	0.183754	0.16357	1.12339	0.26127	0.576708
		PAS_chr3_1031	16.6823	-0.557677	0.496421	-1.12339	0.26127	0.576708
		PAS_chr1-3_0180	58.8114	-0.307253	0.273951	-1.12156	0.26205	0.577942
		PAS_chr4_0255	207.529	0.20203	0.18018	1.12127	0.262173	0.577942
		PAS_chr4_0788	17.2989	-0.510938	0.455793	-1.12099	0.262293	0.577942
		PAS_chr3_0557	14.7624	-0.532762	0.47546	-1.12052	0.262493	0.577971
		PAS_chr4_0791	9.93351	0.666088	0.5946	1.12023	0.262616	0.577971
		PAS_chr2-1_0197	61.546	-0.287041	0.256327	-1.11982	0.26279	0.578015
		PAS_chr2-1_0005	31.9871	0.401223	0.358783	1.11829	0.263444	0.579111
		PAS_chr2-1_0099	30.297	0.385018	0.344539	1.11749	0.263787	0.57918
		PAS_chr4_0146	11.2272	-0.617307	0.552437	-1.11743	0.263813	0.57918
		PAS_FragB_0074	212.335	0.218238	0.195356	1.11713	0.26394	0.57918
		PAS_chr2-1_0809	620.66	0.145835	0.130598	1.11667	0.264136	0.579269
		PAS_chr2-2_0156	28.0906	0.395869	0.35478	1.11582	0.264501	0.579674
		PAS_chr1-1_0124	34.4328	-0.372603	0.334235	-1.11479	0.264939	0.579674
		PAS_chr2-2_0355	15.4255	-0.525415	0.471473	-1.11441	0.265103	0.579674
		PAS_chr2-1_0424	53.2291	0.296626	0.266222	1.1142	0.265192	0.579674
		PAS_chr4_0657	13.9298	0.582117	0.522638	1.11381	0.265362	0.579674
		PAS_chr1-4_0555	41.9504	-0.327247	0.293813	-1.11379	0.265368	0.579674
		PAS_chr2-1_0284	13.6476	0.576793	0.517905	1.1137	0.265406	0.579674
		PAS_chr3_0345	19.1648	-0.463179	0.416421	-1.11229	0.266015	0.5806
		PAS_chr3_1229	47.7281	0.317352	0.285492	1.1116	0.26631	0.5806
		PAS_chr2-2_0220	303.035	0.171571	0.154356	1.11153	0.266341	0.5806
		PAS_chr3_1040	95.1407	0.250119	0.225094	1.11117	0.266493	0.5806
		PAS_chr1-4_0597	22.3516	0.44755	0.402951	1.11068	0.266706	0.5806
		PAS_chr1-3_0066	55.9278	-0.317166	0.285593	-1.11055	0.266762	0.5806
		PAS_chr3_0529	14.8055	0.541877	0.488352	1.1096	0.267169	0.581148
		PAS_chr4_0430	93.072	0.236669	0.213657	1.10771	0.267988	0.582501
		PAS_chr2-1_0350	24.6459	-0.408075	0.368485	-1.10744	0.268103	0.582501
		PAS_chr2-2_0322	20.9964	0.458722	0.414367	1.10704	0.268276	0.582538
		PAS_chr3_0568	98.98	0.242793	0.219539	1.10592	0.26876	0.58261
		PAS_chr2-1_0733	27.7863	0.415962	0.376241	1.10557	0.268912	0.58261
		PAS_chr3_1216	11.5092	-0.62767	0.56785	-1.10535	0.26901	0.58261
		PAS_chr2-2_0093	100.071	-0.256215	0.231843	-1.10512	0.269107	0.58261
		PAS_chr1-3_0051	19.3975	0.500124	0.452597	1.10501	0.269155	0.58261
		PAS_chr4_0548	307.699	0.197758	0.179013	1.10471	0.269283	0.58261
		PAS_chr1-4_0342	20.636	-0.440811	0.399124	-1.10444	0.2694	0.58261
		PAS_chr4_0252	126.902	0.239577	0.216997	1.10406	0.269569	0.582637
		PAS_chr4_0184	9.84901	0.697517	0.632983	1.10195	0.270482	0.584273
		PAS_chr3_0028	16.5052	-0.504575	0.458284	-1.10101	0.270893	0.584822
		PAS_chr2-1_0756	105.103	0.236708	0.21534	1.09923	0.271669	0.585658
		PAS_chr3_0683	15.8335	-0.527664	0.4801	-1.09907	0.271737	0.585658
		PAS_chr1-4_0349	23.449	0.423082	0.384964	1.09902	0.27176	0.585658
		PAS_c131_0009	9.71324	0.681989	0.620734	1.09868	0.271907	0.585658
		PAS_chr1-4_0622	25.9325	0.406382	0.370915	1.09562	0.273245	0.587947
		PAS_chr1-4_0194	80.399	-0.254232	0.232063	-1.09553	0.273284	0.587947
		PAS_chr3_0023	19.7529	0.485381	0.443226	1.09511	0.273469	0.588005
		PAS_chr3_0080	10.9486	0.635728	0.580934	1.09432	0.273814	0.588108
		PAS_chr2-1_0674	28.0368	0.43396	0.39662	1.09415	0.273891	0.588108
		PAS_chr3_0663	10.5192	0.633253	0.579011	1.09368	0.274095	0.588108
		PAS_chr1-4_0095	255.739	0.177842	0.162626	1.09356	0.274146	0.588108
		PAS_chr4_0464	37.6912	-0.377338	0.345443	-1.09233	0.274687	0.58893
		PAS_chr4_0510	23.4575	0.428064	0.392228	1.09137	0.275111	0.589501
		PAS_chr2-2_0018	70.1288	-0.276695	0.254122	-1.08883	0.27623	0.591516
		PAS_chr2-1_0028	45.2776	0.314459	0.288888	1.08852	0.276368	0.591516
		PAS_chr4_0442	22.4914	0.444789	0.409075	1.0873	0.276902	0.592321
		PAS_chr1-1_0447	20.3119	0.469423	0.432	1.08663	0.277201	0.592552
		PAS_chr2-2_0085	39.2193	-0.329276	0.303106	-1.08634	0.277328	0.592552
		PAS_chr1-1_0048	12.7154	-0.553214	0.509517	-1.08576	0.277584	0.592761
		PAS_chr3_0578	144.568	-0.485752	0.448034	-1.08419	0.278282	0.593911
		PAS_chr3_0631	11.2417	0.60062	0.554394	1.08338	0.278639	0.594249
		PAS_chr4_0688	380.933	-0.172277	0.159057	-1.08311	0.278758	0.594249
		PAS_chr2-1_0319	27.3695	-0.426526	0.39396	-1.08266	0.278959	0.594339
		PAS_chr2-2_0494	24.8526	0.416955	0.385692	1.08106	0.279671	0.595516
		PAS_chr1-4_0177	97.4674	0.255702	0.236837	1.07965	0.280297	0.596509
		PAS_chr4_0434	98.5824	-0.238306	0.2213	-1.07685	0.281549	0.598833
		PAS_chr1-4_0457	31.275	-0.356203	0.330973	-1.07623	0.281825	0.599078
		PAS_chr3_1221	84.6416	0.256359	0.238307	1.07575	0.28204	0.599195
		PAS_chr3_0412	48.533	0.316408	0.294633	1.07391	0.282865	0.599783
		PAS_chr1-4_0405	21.4647	-0.45526	0.423995	-1.07374	0.282939	0.599783
		PAS_chr1-4_0199	73.0611	-0.250364	0.233178	-1.0737	0.282955	0.599783
		PAS_chr4_0501	65.574	0.295126	0.27487	1.0737	0.282959	0.599783
		PAS_chr1-4_0288	47.8773	-0.316226	0.294769	-1.07279	0.283364	0.600302
		PAS_chr1-1_0305	64.7865	0.265491	0.24781	1.07135	0.284013	0.601335
		PAS_chr1-1_0034	14.2244	0.537396	0.502207	1.07007	0.284589	0.602214
		PAS_chr1-3_0100	38.2835	-0.352163	0.329737	-1.06801	0.285515	0.603696
		PAS_chr3_0321	15.1589	0.526112	0.49288	1.06742	0.28578	0.603696
		PAS_chr1-3_0309	112.996	0.226511	0.212214	1.06737	0.285803	0.603696
		PAS_chr2-2_0316	105.855	-0.242933	0.227693	-1.06693	0.286002	0.603696
		PAS_chr1-4_0616	41.8703	-0.3179	0.298114	-1.06637	0.286257	0.603696
		PAS_chr3_1241	25.2057	0.407504	0.382332	1.06584	0.286496	0.603696
		PAS_chr3_0799	291.194	-0.162083	0.152076	-1.06581	0.286512	0.603696
		PAS_chr1-1_0490	39.6697	0.347796	0.32637	1.06565	0.286582	0.603696
		PAS_chr1-3_0228	14.9497	-0.521249	0.489305	-1.06528	0.286747	0.603704
		PAS_chr2-2_0388	20.0976	0.505083	0.474311	1.06488	0.286932	0.603753
		PAS_chr2-2_0064	372.089	-0.163077	0.153446	-1.06277	0.287887	0.605212
		PAS_chr2-1_0652	63.1678	-0.268925	0.253075	-1.06263	0.287949	0.605212
		PAS_chr1-4_0381	72.8957	-0.246241	0.232022	-1.06128	0.288562	0.60602
		PAS_chr1-4_0301	9.28189	0.639417	0.602615	1.06107	0.288658	0.60602
		PAS_chr4_0294	15.1977	-0.508453	0.481152	-1.05674	0.290631	0.609543
		PAS_chr4_0093	35.4605	-0.358257	0.339044	-1.05667	0.290662	0.609543
		PAS_chr3_1140	12.9541	-0.55125	0.521868	-1.0563	0.290831	0.609554
		PAS_chr4_0479	27.6846	0.390694	0.370092	1.05567	0.291121	0.60982
		PAS_chr2-2_0088	298.217	-0.172653	0.163759	-1.05431	0.291741	0.610776
		PAS_chr2-2_0247	38.9037	-0.330902	0.314259	-1.05296	0.29236	0.611277
		PAS_chr1-4_0475	52.6843	0.282959	0.268751	1.05286	0.292403	0.611277
		PAS_chr1-3_0294	32.2661	-0.362696	0.344533	-1.05272	0.292471	0.611277
		PAS_chr1-4_0109	22.1085	0.456754	0.434245	1.05183	0.292876	0.611782
		PAS_chr4_0242	35.9809	0.36056	0.343003	1.05119	0.293173	0.61206
		PAS_chr1-3_0176	15.7505	0.514144	0.489579	1.05018	0.293637	0.612686
		PAS_chr4_0626	14.8567	0.532809	0.508011	1.04881	0.294264	0.612982
		PAS_chr2-2_0192	52.7274	-0.286868	0.273596	-1.04851	0.294403	0.612982
		PAS_chr1-1_0152	11.5269	-0.566522	0.540326	-1.04848	0.294417	0.612982
		PAS_chr2-2_0467	39.2741	0.320691	0.305874	1.04844	0.294435	0.612982
		PAS_chr4_0205	56.2728	0.291062	0.278278	1.04594	0.295589	0.614914
		PAS_chr2-1_0599	62.6922	0.26914	0.257374	1.04572	0.295692	0.614914
		PAS_chr1-3_0020	35.5829	0.342813	0.328044	1.04502	0.296013	0.615239
		PAS_chr1-4_0113	53.0256	0.287521	0.275486	1.04369	0.29663	0.61618
		PAS_chr1-3_0116	81.4471	0.24123	0.231576	1.04169	0.297555	0.617441
		PAS_chr4_0774	20.5177	0.436972	0.419632	1.04132	0.297726	0.617441
		PAS_chr3_0168	35.6216	0.351596	0.337649	1.04131	0.297733	0.617441
		PAS_chr3_0968	242.393	0.196948	0.189215	1.04087	0.297935	0.617518
		PAS_chr1-3_0191	25.3648	-0.401455	0.386781	-1.03794	0.299298	0.619993
		PAS_chr4_0354	56.814	-0.282723	0.272481	-1.03759	0.299462	0.619993
		PAS_chr2-2_0468	31.3144	0.367512	0.354878	1.0356	0.300388	0.621568
		PAS_chr4_0220	37.7473	0.329746	0.3191	1.03336	0.301435	0.623388
		PAS_chr3_1207	32.1239	0.371288	0.359596	1.03252	0.301831	0.623544
		PAS_chr2-2_0292	16.5562	0.48452	0.469275	1.03249	0.301844	0.623544
		PAS_chr4_0810	63.5155	0.282352	0.273607	1.03196	0.302089	0.623573
		PAS_chr1-3_0161	17.3021	-0.482619	0.46777	-1.03174	0.302192	0.623573
		PAS_chr4_0895	98.7291	-0.231817	0.225099	-1.02984	0.303083	0.624819
		PAS_chr1-4_0186	33.1485	0.34023	0.330402	1.02974	0.30313	0.624819
		PAS_chr1-4_0121	40.9227	-0.307332	0.298711	-1.02886	0.303545	0.624927
		PAS_chr1-4_0366	21.7694	0.438022	0.425838	1.02861	0.303662	0.624927
		PAS_chr2-1_0582	68.1244	-0.259662	0.252512	-1.02832	0.3038	0.624927
		PAS_chr3_1149	12.7678	-0.552655	0.537655	-1.0279	0.303997	0.624927
		PAS_chr4_0221	99.7338	-0.211662	0.205926	-1.02785	0.304019	0.624927
		PAS_chr2-1_0801	108.033	-0.211623	0.206001	-1.02729	0.304282	0.625124
		PAS_chr2-2_0179	63.585	-0.270591	0.263547	-1.02673	0.304549	0.62533
		PAS_chr4_0345	56.8339	-0.267285	0.260508	-1.02602	0.304884	0.625673
		PAS_chr3_0428	9.6254	-0.615211	0.600159	-1.02508	0.305326	0.626236
		PAS_chr3_1137	13.2499	-0.526476	0.514247	-1.02378	0.305939	0.627111
		PAS_chr2-1_0115	12.6696	-0.530163	0.518125	-1.02323	0.306198	0.627111
		PAS_chr1-1_0300	83.1758	-0.229037	0.223895	-1.02297	0.306324	0.627111
		PAS_chr3_0134	9.20137	0.630663	0.616754	1.02255	0.30652	0.627111
		PAS_chr1-4_0590	37.4163	-0.316972	0.310027	-1.0224	0.306591	0.627111
		PAS_FragB_0040	67.8666	0.256647	0.251403	1.02086	0.307322	0.628101
		PAS_chr3_1073	17.5964	0.459994	0.450679	1.02067	0.307412	0.628101
		PAS_chr3_0497	20.9917	0.42577	0.418259	1.01796	0.308698	0.630385
		PAS_chr1-1_0475	3174.78	-0.138979	0.136713	-1.01657	0.309356	0.631384
		PAS_chr1-4_0130	2966.4	0.136746	0.134613	1.01585	0.309702	0.631745
		PAS_chr4_0321	47.9907	0.285954	0.2819	1.01438	0.3104	0.632461
		PAS_chr2-1_0174	76.7322	0.255999	0.252395	1.01428	0.31045	0.632461
		PAS_chr1-4_0362	9.38822	0.614112	0.605608	1.01404	0.310563	0.632461
		PAS_chr1-1_0445	63.0533	-0.267642	0.264103	-1.0134	0.31087	0.632461
		PAS_chr3_0905	10.5084	-0.555977	0.548659	-1.01334	0.310899	0.632461
		PAS_chr1-1_0143	16.3175	0.49725	0.491159	1.0124	0.311346	0.633026
		PAS_chr3_0174	34.925	0.325234	0.321776	1.01074	0.312139	0.634292
		PAS_chr2-1_0551	14.4109	-0.481592	0.477374	-1.00883	0.313054	0.635806
		PAS_chr4_0508	76.1523	-0.232357	0.23054	-1.00788	0.313511	0.636117
		PAS_chr1-1_0327	18.0849	-0.442051	0.438695	-1.00765	0.313622	0.636117
		PAS_chr4_0385	39.2741	0.305831	0.303599	1.00735	0.313766	0.636117
		PAS_chr1-1_0218	158.868	0.190843	0.189498	1.0071	0.313888	0.636117
		PAS_chr1-1_0220	76.9941	-0.245516	0.244	-1.00621	0.314313	0.636634
		PAS_chr1-4_0639	22.5537	0.412912	0.411065	1.00449	0.315141	0.637928
		PAS_chr1-3_0114	36.1616	0.316528	0.315211	1.00418	0.315294	0.637928
		PAS_chr1-1_0311	52.403	0.273683	0.272747	1.00343	0.315651	0.63808
		PAS_chr1-4_0276	32.4787	-0.359179	0.357993	-1.00331	0.315711	0.63808
		PAS_chr1-1_0240	14.6481	0.49902	0.497791	1.00247	0.316117	0.638557
		PAS_chr3_0612	85.9731	0.231422	0.230999	1.00183	0.316426	0.638808
		PAS_chr4_0884	18.6532	0.444743	0.444145	1.00135	0.316659	0.638808
		PAS_chr3_0331	64.5919	0.24869	0.248405	1.00115	0.316755	0.638808
		PAS_chr1-3_0165	108.094	-0.245926	0.245869	-1.00023	0.317198	0.639143
		PAS_chr4_0908	90.36	0.222961	0.222939	1.0001	0.317262	0.639143
		PAS_chr2-2_0330	34.5546	-0.31629	0.316545	-0.999192	0.317702	0.639621
		PAS_chr2-1_0416	44.2393	0.293628	0.294097	0.998406	0.318082	0.639621
		PAS_chr2-2_0436	119.253	0.226252	0.226653	0.99823	0.318168	0.639621
		PAS_chr1-1_0409	103.544	-0.23128	0.231698	-0.998196	0.318184	0.639621
		PAS_chr3_0416	21.1598	0.433414	0.434979	0.996404	0.319054	0.641024
		PAS_chr1-3_0057	93.0289	0.228799	0.229943	0.995023	0.319725	0.641902
		PAS_chr4_0753	202.542	0.176192	0.177113	0.994798	0.319834	0.641902
		PAS_chr4_0381	23.6189	-0.383533	0.386424	-0.992518	0.320945	0.643785
		PAS_chr1-1_0213	12.6203	-0.525155	0.529329	-0.992114	0.321142	0.643834
		PAS_chr3_1126	66.7635	0.247287	0.249486	0.991184	0.321596	0.644398
		PAS_chr4_0858	42.0233	-0.28825	0.291644	-0.988365	0.322974	0.646621
		PAS_chr1-1_0346	104.28	0.204049	0.206745	0.986958	0.323663	0.646621
		PAS_chr3_1050	11.2439	0.56182	0.569496	0.986522	0.323877	0.646621
		PAS_chr3_0169	30.6808	-0.328794	0.333309	-0.986455	0.32391	0.646621
		PAS_chr1-1_0340	55.6525	0.282563	0.286533	0.986144	0.324062	0.646621
		PAS_chr2-2_0432	65.0484	0.246599	0.250104	0.985987	0.32414	0.646621
		PAS_chr1-3_0262	20.1863	-0.437433	0.443694	-0.985889	0.324188	0.646621
		PAS_chr1-4_0442	15.6248	-0.452299	0.458774	-0.985887	0.324189	0.646621
		PAS_chr3_0342	25.5084	0.387198	0.3928	0.985737	0.324262	0.646621
		PAS_chr3_1021	84.5992	0.222945	0.226377	0.984839	0.324703	0.647155
		PAS_chr3_1158	117.077	0.195777	0.199223	0.982703	0.325753	0.648902
		PAS_chr3_0288	43.8332	0.285589	0.291058	0.98121	0.326489	0.64986
		PAS_chr3_0849	37.7422	0.316114	0.32226	0.980927	0.326629	0.64986
		PAS_chr2-1_0832	12.192	-0.515052	0.525227	-0.980627	0.326777	0.64986
		PAS_chr3_0380	26.9051	-0.356774	0.363938	-0.980316	0.32693	0.64986
		PAS_chr1-4_0513	14.5337	-0.470976	0.4807	-0.979772	0.327199	0.650049
		PAS_chr1-3_0123	46.9573	0.309077	0.315775	0.978791	0.327683	0.650641
		PAS_chr2-2_0351	18.4146	0.437339	0.447065	0.978246	0.327953	0.650641
		PAS_chr1-4_0348	25.9699	0.396002	0.404864	0.978111	0.328019	0.650641
		PAS_chr4_0194	63.9471	-0.247946	0.253775	-0.97703	0.328554	0.651025
		PAS_chr3_0472	19.2268	-0.418816	0.428669	-0.977016	0.328561	0.651025
		PAS_chr1-1_0011	49.0587	0.270559	0.277268	0.975803	0.329162	0.65187
		PAS_chr1-1_0013	38.9385	-0.301411	0.309573	-0.973634	0.330238	0.653521
		PAS_chr2-1_0651	540.517	0.131353	0.134979	0.97314	0.330484	0.653521
		PAS_FragD_0009	93.2693	-0.224341	0.230551	-0.973066	0.33052	0.653521
		PAS_chr2-1_0440	55.6622	0.269312	0.27694	0.972456	0.330824	0.653775
		PAS_chr1-1_0393	66.6212	0.243338	0.2504	0.971795	0.331153	0.65382
		PAS_chr1-4_0018	11.0965	0.622752	0.640977	0.971567	0.331266	0.65382
		PAS_chr1-4_0573	88.1372	-0.215592	0.222012	-0.971084	0.331507	0.65382
		PAS_chr4_0152	44.2399	-0.276196	0.284443	-0.971004	0.331546	0.65382
		PAS_chr2-1_0321	20.0907	0.410408	0.422829	0.970625	0.331735	0.653847
		PAS_chr1-1_0338	31.4512	0.32651	0.336898	0.969167	0.332462	0.654934
		PAS_chr1-1_0043	15.5219	-0.445801	0.460184	-0.968747	0.332671	0.655002
		PAS_chr1-1_0045	18.0974	-0.411689	0.425807	-0.966845	0.333621	0.656526
		PAS_chr2-2_0463	107.926	-0.194633	0.201458	-0.966122	0.333983	0.656732
		PAS_chr4_0213	34.5853	-0.33812	0.350155	-0.965629	0.33423	0.656732
		PAS_chr4_0525	33.7603	-0.324845	0.336423	-0.965583	0.334253	0.656732
		PAS_chr4_0856	11.5283	-0.529113	0.548416	-0.964802	0.334644	0.657072
		PAS_chr2-2_0300	25.6483	-0.352359	0.365315	-0.964534	0.334778	0.657072
		PAS_chr2-1_0307	23.0232	-0.410794	0.426453	-0.963281	0.335407	0.65796
		PAS_chr3_0285	85.5032	0.234325	0.243506	0.962299	0.3359	0.658582
		PAS_FragD_0012	10.674	-0.582675	0.605913	-0.961647	0.336227	0.658726
		PAS_chr1-1_0426	24.9021	0.36223	0.376915	0.96104	0.336532	0.658726
		PAS_chr2-1_0083	14.2244	0.512671	0.533561	0.960849	0.336628	0.658726
		PAS_chr3_0709	47.9516	-0.276454	0.287748	-0.96075	0.336678	0.658726
		PAS_chr4_0039	103.287	-0.19598	0.204418	-0.958721	0.337699	0.659805
		PAS_chr2-1_0457	21.8648	0.381513	0.39806	0.958431	0.337846	0.659805
		PAS_chr2-2_0136	28.4294	-0.360831	0.376497	-0.95839	0.337866	0.659805
		PAS_chr2-1_0864	150.524	0.179765	0.187597	0.958252	0.337936	0.659805
		PAS_chr4_0103	9.28107	-0.605248	0.632203	-0.957364	0.338384	0.660231
		PAS_chr1-4_0139	14.0592	-0.46423	0.485029	-0.957118	0.338508	0.660231
		PAS_chr3_0260	76.9271	0.225286	0.235601	0.956218	0.338962	0.660773
		PAS_chr4_0680	318.192	0.171107	0.179126	0.955236	0.339458	0.661395
		PAS_chr2-1_0635	61.3613	0.247777	0.25966	0.954237	0.339964	0.662035
		PAS_chr4_0844	352.36	0.14346	0.150416	0.95376	0.340205	0.66216
		PAS_chr2-1_0746	536.738	-0.138583	0.145504	-0.952434	0.340877	0.663122
		PAS_chr4_0559	172.169	-0.171361	0.180028	-0.951861	0.341167	0.663342
		PAS_chr2-1_0760	38.6087	0.331266	0.348302	0.951088	0.34156	0.663759
		PAS_chr3_1074	29.898	0.333169	0.350472	0.95063	0.341792	0.663866
		PAS_chr2-1_0341	23.0126	-0.364445	0.383629	-0.949992	0.342116	0.663902
		PAS_chr1-1_0368	54.6398	0.270304	0.284563	0.949894	0.342166	0.663902
		PAS_chr4_0365	9.68548	-0.556019	0.585917	-0.948972	0.342635	0.664385
		PAS_chr2-2_0479	13.7329	-0.468261	0.493579	-0.948705	0.342771	0.664385
		PAS_chr2-1_0031	39.1046	0.307806	0.324613	0.948226	0.343014	0.664513
		PAS_chr2-2_0205	40.7338	-0.300535	0.31718	-0.947521	0.343373	0.664673
		PAS_chr1-4_0090	49.3724	-0.277921	0.293527	-0.946833	0.343724	0.664673
		PAS_chr3_0062	30.4904	0.328807	0.347487	0.94624	0.344026	0.664673
		PAS_chr2-2_0263	39.7933	0.298017	0.315007	0.946064	0.344116	0.664673
		PAS_chr2-1_0291	46.3326	-0.281054	0.297091	-0.946021	0.344138	0.664673
		PAS_chr2-2_0343	91.7383	0.219073	0.231653	0.945695	0.344304	0.664673
		PAS_chr3_0967	122.202	0.19451	0.205696	0.945621	0.344342	0.664673
		PAS_chr3_0620	47.4261	-0.26881	0.284427	-0.945095	0.34461	0.664847
		PAS_chr3_0117	24.9585	0.374796	0.396887	0.944339	0.344996	0.665183
		PAS_chr4_0978	65.1901	-0.244258	0.258799	-0.943812	0.345266	0.665183
		PAS_chr4_0482	12.8647	0.487595	0.51668	0.943708	0.345319	0.665183
		PAS_chr1-1_0040	36.2143	-0.29651	0.314421	-0.943038	0.345662	0.665501
		PAS_chr4_0301	11.2598	0.522244	0.554648	0.941578	0.346409	0.666596
		PAS_chr2-1_0422	130.362	-0.222882	0.236803	-0.941212	0.346596	0.666613
		PAS_chr3_1115	27.3089	-0.341576	0.363524	-0.939627	0.347409	0.667833
		PAS_chr1-4_0686	24.5425	-0.351533	0.374659	-0.938274	0.348103	0.668817
		PAS_chr4_0679	31.1114	-0.323297	0.344691	-0.937934	0.348279	0.668817
		PAS_chr3_0195	36.73	-0.30649	0.327424	-0.936064	0.34924	0.669738
		PAS_chr3_0207	36.7463	-0.291264	0.31116	-0.93606	0.349242	0.669738
		PAS_chr1-1_0214	16.5977	-0.453578	0.484793	-0.935611	0.349474	0.669738
		PAS_chr3_0014	12.8413	-0.529176	0.565597	-0.935607	0.349475	0.669738
		PAS_chr1-1_0228	24.5321	-0.372514	0.398377	-0.935079	0.349747	0.669846
		PAS_chr3_0395	10.9054	-0.515363	0.551345	-0.934738	0.349923	0.669846
		PAS_chr4_0026	20.5838	-0.381962	0.408754	-0.934455	0.350069	0.669846
		PAS_chr2-2_0214	56.0831	-0.248551	0.266409	-0.932966	0.350838	0.670605
		PAS_chr2-2_0451	14.4798	0.456696	0.489598	0.932797	0.350925	0.670605
		PAS_chr4_0966	11.3552	-0.507375	0.544019	-0.932643	0.351005	0.670605
		PAS_chr3_0584	19.5869	-0.439546	0.471756	-0.931723	0.35148	0.670996
		PAS_chr1-4_0568	57.3078	0.265147	0.284755	0.931141	0.35178	0.670996
		PAS_chr2-2_0072	35.959	0.293433	0.315177	0.93101	0.351848	0.670996
		PAS_FragD_0025	44.3616	0.272116	0.292356	0.930768	0.351973	0.670996
		PAS_chr4_0408	39.7185	0.316096	0.339724	0.93045	0.352138	0.670996
		PAS_chr1-1_0269	21.7434	0.386179	0.415305	0.929868	0.352439	0.670996
		PAS_chr2-1_0807	93.4382	0.202557	0.217847	0.929817	0.352466	0.670996
		PAS_chr4_0864	43.6449	0.280412	0.301935	0.928717	0.353036	0.671511
		PAS_chr4_0673	11.1552	-0.505667	0.544794	-0.92818	0.353314	0.671511
		PAS_chr3_0461	20.3203	-0.375702	0.404988	-0.927687	0.35357	0.671511
		PAS_chr2-1_0288	87.6811	0.220876	0.238099	0.927664	0.353582	0.671511
		PAS_chr1-3_0192	11.2768	0.534261	0.576098	0.927379	0.35373	0.671511
		PAS_chr1-4_0066	66.3852	0.229845	0.24792	0.927097	0.353876	0.671511
		PAS_chr3_0115	10.3524	0.547171	0.590579	0.926498	0.354187	0.671511
		PAS_chr3_1202	20.9911	-0.385133	0.415788	-0.926274	0.354304	0.671511
		PAS_chr2-1_0606	19.9548	-0.387178	0.418038	-0.926178	0.354354	0.671511
		PAS_chr1-1_0180	71.3108	-0.217977	0.235641	-0.925038	0.354946	0.671919
		PAS_chr1-1_0472	110.025	-0.186681	0.201832	-0.924934	0.355	0.671919
		PAS_chr1-4_0347	102.264	0.198788	0.21497	0.924726	0.355109	0.671919
		PAS_chr4_0128	33.8022	-0.320817	0.347311	-0.923718	0.355633	0.672376
		PAS_chr4_0277	56.2111	0.251854	0.272696	0.923571	0.35571	0.672376
		PAS_chr2-2_0440	36.2762	0.291701	0.316202	0.922515	0.35626	0.673076
		PAS_chr3_0558	11.8287	-0.497198	0.539509	-0.921574	0.356751	0.673461
		PAS_chr2-1_0448	81.6601	0.230861	0.250684	0.920926	0.357089	0.673461
		PAS_chr1-4_0558	13.8485	-0.447102	0.485538	-0.920837	0.357135	0.673461
		PAS_chr1-1_0259	12.3247	-0.472271	0.51295	-0.920696	0.357209	0.673461
		PAS_chr2-1_0887	1832.28	0.119063	0.12936	0.920398	0.357365	0.673461
		PAS_chr2-1_0587	11.9742	-0.487011	0.530228	-0.918494	0.35836	0.674559
		PAS_chr4_0866	16.5491	0.448941	0.488958	0.91816	0.358535	0.674559
		PAS_chr1-4_0498	47.3865	0.264037	0.287616	0.918021	0.358608	0.674559
		PAS_chr1-4_0560	202.582	0.179508	0.195625	0.917615	0.35882	0.674559
[truncated: 2,884 more rows]
