# Supplementary material for: Effect of Phosphate Starvation on Gene Expression in Komagataella phaffii Cells
Source: Microorganisms. 2024 Dec 28;13(1):39. doi: 10.3390/microorganisms13010039 (PMC11768071; doi:10.3390/microorganisms13010039)
Supplement: Supplementary file 1 [file microorganisms-13-00039-s001.zip › Table S3.xlsx]

## Sheet: Table
	Table S3. Results of acid phosphatase activity and optical density mesurements for calculating specific activity.
	Phosphate concentration in medium 0 g/L
		Sample №1	Sample №2	Sample №3
	Phosphatase activity_Repeat №1	2.011	2.102	2.22
	Phosphatase activity_Repeat №2	2.101	2.07	2.114
	Optical density_Repeat №2	0.529	0.534	0.572
	Optical density_Repeat №1	0.584	0.532	0.558
	Mean_Phosphatase activity	2.056	2.086	2.167
	Mean_Optical density	0.5565	0.533	0.565
	Specific activity	1.47781	1.56548	1.53416
	Phosphate concentration in medium 1 g/L
		Sample №1	Sample №2	Sample №3
	Phosphatase activity_Repeat №1	0.235	0.216	0.25
	Phosphatase activity_Repeat №2	0.237	0.225	0.252
	Optical density_Repeat №1	0.598	0.582	0.61
	Optical density_Repeat №2	0.595	0.583	0.604
	Mean_Phosphatase activity	0.236	0.2205	0.251
	Mean_Optical density	0.5965	0.5825	0.607
	Specific activity	0.158256	0.151416	0.165404

## Sheet: RMarkdown
		Table S3. Results of acid phosphatase activity and optical density mesurements for calculating specific activity.
		Sample	Mean_Phosphatase activity	Mean_Optical density	Specific activity	Phosphate concentration
		Sample №1	2.06	0.56	1.48	0
		Sample №2	2.09	0.53	1.57	0
		Sample №3	2.17	0.57	1.53	0
		Sample №1	0.24	0.6	0.16	1
		Sample №2	0.22	0.58	0.15	1
		Sample №3	0.25	0.61	0.17	1

## Sheet: Bar Plot
Figure 1. Bar Plot of acid phosphatase activity measurement results
