# Supplementary material for: Effect of Phosphate Starvation on Gene Expression in Komagataella phaffii Cells
Source: Microorganisms. 2024 Dec 28;13(1):39. doi: 10.3390/microorganisms13010039 (PMC11768071; doi:10.3390/microorganisms13010039)
Supplement: Supplementary file 1 [file microorganisms-13-00039-s001.zip › Table S4.xlsx]

## Sheet: Pp2Sc_activated
			Table S4. The results of amino acid sequence alignment for activated genes of P. pastoris (K. phaffii) to S. cerevisiae amino acid sequence databases.
			Pichia gene name - the name of the gene as in NCBI database (reference genome of K. phaffii (ASM2700v1))
			Pichia gene ID - a unique gene-identifier assigned to records in the NCBI databases
			Pichia description- characteristics of the identified proteins
			Pichia protein ID - specific protein-identifier as in NCBI database
			Pichia protein name - characteristics of the identified proteins of gene ontology from the Uniprot database
			Pichia GO bio process - description of protein bio process by Gene Ontology DataBase
			Pichia GO mol function - description of protein molecular function by Gene Ontology DataBase
			Pichia GO cell component - description of protein localizationby Gene Ontology DataBase
			Saccharomyces accession ID - a unique protein-identifier assigned to records in the NCBI databases
			Saccharomyces protein name - characteristics of the proteins
			Query Cover - the percentage of match between query and a subject sequence
			E-value describes the number of random coincidences
			Per. Ident (Percent identity) shows the percentage of identical nucleotides in two sequences
			Acc. Len (Accession Length)- the number of nucleotides or amino acids in the resulting sequence identified by accession number
			SGD description - characteristics of the proteins and its function by Saccharomyces genome database
	Pichia gene name	Pichia gene ID	Pichia description	Pichia protein ID	Pichia protein name	Pichia GO bio process	Pichia GO mol function	Pichia GO cell component	Saccharomyces accession ID	Saccharomyces protein name	Query Cover	E-value	Per. Ident	Acc. Len	SGD description
	PAS_chr2-1_0235	8198784	Na+/Pi cotransporter, active in early growth phase	XP_002491125	Phosphate transporter	phosphate ion transport [GO:0006817]	inorganic phosphate transmembrane transporter activity [GO:0005315]; symporter activity [GO:0015293]	membrane [GO:0016020]	NP_009855	Pho89p [Saccharomyces cerevisiae S288C]	99.30555555555556	0.0	57.831325301204814	574.0	Plasma membrane Na+/Pi cotransporter; active in early growth phase; similar to phosphate transporters of Neurospora crassa; transcription regulated by inorganic phosphate concentrations and Pho4p; mutations in related human transporter genes hPit1 and hPit2 are associated with hyperphosphatemia-induced calcification of vascular tissue and familial idiopathic basal ganglia calcification
	PAS_chr4_0337	8200980	High-affinity inorganic phosphate (Pi) transporter and low-affinity manganese transporter	XP_002493759	High-affinity inorganic phosphate (Pi) transporter and low-affinity manganese transporter	phosphate ion transport [GO:0006817]; plasma membrane selenite transport [GO:0097080]; polyphosphate metabolic process [GO:0006797]	inorganic phosphate transmembrane transporter activity [GO:0005315]; manganese ion transmembrane transporter activity [GO:0005384]; selenite:proton symporter activity [GO:0097079]	plasma membrane [GO:0005886]	NP_013583	phosphate transporter PHO84 [Saccharomyces cerevisiae S288C]	97.56521739130434	0.0	62.34676007005254	587.0	High-affinity inorganic phosphate (Pi) transporter; also low-affinity manganese transporter; regulated by Pho4p and Spt7p; mutation confers resistance to arsenate; exit from the ER during maturation requires Pho86p; cells overexpressing Pho84p accumulate heavy metals but do not develop symptoms of metal toxicity
	PAS_chr2-1_0668	8199281	Vacuolar membrane protein involved in vacuolar polyphosphate accumulation	XP_002491594	Vacuolar membrane protein involved in vacuolar polyphosphate accumulation			vacuolar membrane [GO:0005774]	NP_116651	vacuolar transporter chaperone [Saccharomyces cerevisiae S288C]	96.52173913043478	0.0	43.855421686746986	828.0
	PAS_chr2-2_0314	8198214	Glycerophosphocholine (GroPCho) phosphodiesterase	XP_002491872	Glycerophosphocholine (GroPCho) phosphodiesterase	lipid metabolic process [GO:0006629]	phosphoric diester hydrolase activity [GO:0008081]		NP_015215	glycerophosphocholine phosphodiesterase [Saccharomyces cerevisiae S288C]	43.89857369255151	0.0	54.54545454545454	1223.0
	PAS_chr4_0077	8201164	Hypothetical protein	XP_002493482	BHLH domain-containing protein		protein dimerization activity [GO:0046983]		NP_014989	Tye7p [Saccharomyces cerevisiae S288C]	23.03370786516854	5.30932e-05	31.63265306122449	291.0	Serine-rich protein that contains a bHLH DNA binding motif; binds E-boxes of glycolytic genes and contributes to their activation; may function as a transcriptional activator in Ty1-mediated gene expression; bHLH stands for basic-helix-loop-helix
	PAS_chr4_0290	8200732	Vacuolar transporter chaperon (VTC) involved in distributing V-ATPase and other membrane proteins	XP_002493706	Vacuolar transporter chaperon (VTC) involved in distributing V-ATPase and other membrane proteins	lysosomal microautophagy [GO:0016237]; polyphosphate biosynthetic process [GO:0006799]; vacuolar transport [GO:0007034]; vacuole fusion, non-autophagic [GO:0042144]	mRNA binding [GO:0003729]	endoplasmic reticulum [GO:0005783]; nuclear membrane [GO:0031965]; vacuolar membrane [GO:0005774]; vacuolar transporter chaperone complex [GO:0033254]	NP_010995	Vtc1p [Saccharomyces cerevisiae S288C]	99.18032786885246	2.49312e-69	81.81818181818183	129.0	Regulatory subunit of the vacuolar transporter chaperone (VTC) complex; VTC complex is involved in membrane trafficking, vacuolar polyphosphate accumulation, microautophagy and non-autophagic vacuolar fusion; also has mRNA binding activity; protein abundance increases in response to DNA replication stress
	PAS_chr2-2_0420	8198300	Vacuolar membrane protein involved in vacuolar polyphosphate accumulation	XP_002491769	Vacuolar membrane protein involved in vacuolar polyphosphate accumulation	inositol phosphate-mediated signaling [GO:0048016]; lysosomal microautophagy [GO:0016237]; polyphosphate biosynthetic process [GO:0006799]; vacuolar transport [GO:0007034]; vacuole fusion, non-autophagic [GO:0042144]	calmodulin binding [GO:0005516]; inositol hexakisphosphate binding [GO:0000822]; polyphosphate kinase activity [GO:0008976]	endoplasmic reticulum [GO:0005783]; vacuolar membrane [GO:0005774]; vacuolar transporter chaperone complex [GO:0033254]	NP_012522	Vtc4p [Saccharomyces cerevisiae S288C]	99.14772727272727	0.0	61.68741355463347	721.0	Vacuolar membrane polyphosphate polymerase; subunit of the vacuolar transporter chaperone (VTC) complex involved in synthesis and transfer of polyP to the vacuole; regulates membrane trafficking; role in non-autophagic vacuolar fusion; protein abundance increases in response to DNA replication stress
	PAS_chr1-1_0428	8196558	P-type ATPase sodium pump, involved in Na+ and Li+ efflux to allow salt tolerance	XP_002490087	P-type Na(+) transporter (EC 7.2.2.3)	inorganic cation transmembrane transport [GO:0098662]; sodium ion transport [GO:0006814]	ATP binding [GO:0005524]; ATP hydrolysis activity [GO:0016887]; ATPase-coupled monoatomic cation transmembrane transporter activity [GO:0019829]; inorganic cation transmembrane transporter activity [GO:0022890]; P-type ion transporter activity [GO:0015662]	membrane [GO:0016020]	NP_010325	Na(+)/Li(+)-exporting P-type ATPase ENA1 [Saccharomyces cerevisiae S288C]	96.32690541781452	0.0	56.82859761686526	1091.0	P-type ATPase sodium pump; involved in Na+ and Li+ efflux to allow salt tolerance
	PAS_chr2-1_0177	8198091	Hypothetical protein	XP_002491065	BHLH domain-containing protein		protein dimerization activity [GO:0046983]		NP_116692	phosphate-sensing transcription factor PHO4 [Saccharomyces cerevisiae S288C]	16.164383561643834	1.20132e-11	47.540983606557376	312.0	Basic helix-loop-helix (bHLH) transcription factor of the myc-family; activates transcription cooperatively with Pho2p in response to phosphate limitation; binding to 'CACGTG' motif is regulated by chromatin restriction, competitive binding of Cbf1p to the same DNA binding motif and cooperation with Pho2p; function is regulated by phosphorylation at multiple sites and by phosphate availability
	PAS_chr2-2_0208	8198616	Hypothetical protein	XP_002491989	Uncharacterized protein				NP_012167	glucan 1,4-alpha-glucosidase [Saccharomyces cerevisiae S288C]	20.238095238095237	0.172168	35.294117647058826	549.0
	PAS_chr1-3_0169	8197636	Hypothetical protein	XP_002489512	Uncharacterized protein				NP_014958	Sps4p [Saccharomyces cerevisiae S288C]	52.22222222222223	0.0013204	31.292517006802722	338.0	Protein whose expression is induced during sporulation; not required for sporulation; heterologous expression in E. coli induces the SOS response that senses DNA damage
	PAS_chr2-1_0103	8198499	uncharacterized protein	XP_002490985	acid phosphatase (EC 3.1.3.2)		acid phosphatase activity [GO:0003993]		NP_009434	acid phosphatase PHO11 [Saccharomyces cerevisiae S288C]	90.38461538461539	1.60068e-68	32.95711060948081	467.0	One of three repressible acid phosphatases; glycoprotein that is transported to the cell surface by the secretory pathway; induced by phosphate starvation and coordinately regulated by PHO4 and PHO2; PHO11 has a paralog, PHO12, that arose from a segmental duplication
	PAS_chr4_0917	8201161	uncharacterized protein	XP_002493478	Transporter	transmembrane transport [GO:0055085]		membrane [GO:0016020]	NP_009846	uncharacterized protein YBR287W [Saccharomyces cerevisiae S288C]	99.33774834437085	1.51236e-143	49.111111111111114	427.0
	PAS_chr1-4_0668	8197876	uncharacterized protein	XP_002490418	Gene Names Protein names Gene Ontology (biological process) Gene Ontology (molecular function) Gene Ontology (cellular component) PAS_chr1-4_0668 GTP cyclohydrolase II riboflavin biosynthetic process [GO:0009231] GTP binding [GO:0005525]; GTP cyclohydrolase II activity [GO:0003935]				NP_009520	GTP cyclohydrolase II [Saccharomyces cerevisiae S288C]	36.44444444444444	6.6674e-06	29.545454545454547	345.0
	PAS_c121_0015	8197514	Hypothetical protein	XP_002490809	Uncharacterized protein	lipid metabolic process [GO:0006629]; phosphate-containing compound metabolic process [GO:0006796]	cyclin-dependent protein serine/threonine kinase inhibitor activity [GO:0004861]; phosphoric diester hydrolase activity [GO:0008081]	nucleus [GO:0005634]	NP_011749	Pho81p [Saccharomyces cerevisiae S288C]	74.86033519553072	6.66554e-128	32.953249714937286	1178.0	Cyclin-dependent kinase (CDK) inhibitor; regulates Pho80p-Pho85p and Pcl7p-Pho85p cyclin-CDK complexes in response to phosphate levels; inhibitory activity for Pho80p-Pho85p requires myo-D-inositol heptakisphosphate (IP7) generated by Vip1p; relative distribution to the nucleus increases upon DNA replication stress
	PAS_chr1-1_0085	8197211	Hypothetical protein	XP_002489726	MARVEL domain-containing protein			membrane [GO:0016020]	NP_010063	uncharacterized protein YDL218W [Saccharomyces cerevisiae S288C]	64.84018264840182	2.00474e-09	25.97402597402597	317.0
	PAS_chr4_0291	8200733	Hypothetical protein	XP_002493707	Gene Names Protein names Gene Ontology (biological process) Gene Ontology (molecular function) Gene Ontology (cellular component) PAS_chr4_0291 Uncharacterized protein				NP_013207	AAA family ATPase midasin [Saccharomyces cerevisiae S288C]	36.708860759493675	4.22336	43.333333333333336	4910.0
	PAS_chr4_0786	8200564	Cytosolic superoxide dismutase	XP_002494231	Superoxide dismutase [Cu-Zn] (EC 1.15.1.1)	cell redox homeostasis [GO:0045454]; intracellular zinc ion homeostasis [GO:0006882]	copper ion binding [GO:0005507]; superoxide dismutase activity [GO:0004784]	cytoplasm [GO:0005737]	NP_012638	superoxide dismutase SOD1 [Saccharomyces cerevisiae S288C]	98.7012987012987	1.84478e-82	75.0	154.0	Cytosolic copper-zinc superoxide dismutase; detoxifies superoxide; stabilizes Yck1p and Yck2p kinases in glucose to repress respiration; phosphorylated by Dun1p, enters nucleus under oxidative stress to promote transcription of stress response genes; human ortholog SOD1 implicated in ALS complements a null allele; abundance increases under DNA replication stress and during exposure to boric acid;…
	PAS_chr1-4_0096	8197313	Plasma membrane Mg(2+) transporter, expression and turnover are regulated by Mg(2+) concentration	XP_002490207	Plasma membrane Mg(2+) transporter, expression and turnover are regulated by Mg(2+) concentration		magnesium ion transmembrane transporter activity [GO:0015095]	membrane [GO:0016020]	NP_014511	Mg(2+) transporter ALR1 [Saccharomyces cerevisiae S288C]	77.19528178243775	0.0	53.36391437308868	859.0	Plasma membrane Mg(2+) transporter; expression and turnover are regulated by Mg(2+) concentration; overexpression confers increased tolerance to Al(3+) and Ga(3+) ions; magnesium transport defect of the null mutant is functionally complemented by either of the human genes MAGT1 and TUSC3 that are not orthologous to ALR1
	PAS_chr3_1047	8200008	Small subunit of the clathrin-associated adaptor complex AP-2	XP_002493288	AP complex subunit sigma	intracellular protein transport [GO:0006886]		AP-2 adaptor complex [GO:0030122]	NP_012592	Aps2p [Saccharomyces cerevisiae S288C]	95.17241379310344	4.24469e-51	56.42857142857143	147.0	Small subunit of the clathrin-associated adaptor complex AP-2; AP-2 is involved in protein sorting at the plasma membrane; related to the sigma subunit of the mammalian plasma membrane clathrin-associated protein (AP-2) complex
	PAS_chr2-1_0104	8198500	Hypothetical protein	XP_002490986	Late Golgi vesicles protein			membrane [GO:0016020]	NP_010385	Tvp15p [Saccharomyces cerevisiae S288C]	60.89743589743589	6.18658e-10	39.58333333333333	143.0	Integral membrane protein; localized to late Golgi vesicles along with the v-SNARE Tlg2p
	PAS_chr3_1157	8199441	uncharacterized protein	XP_002492372	Peptidase A1 domain-containing protein	proteolysis [GO:0006508]	aspartic-type endopeptidase activity [GO:0004190]	cellular anatomical entity [GO:0110165]	NP_013221	aspartyl protease [Saccharomyces cerevisiae S288C]	81.31672597864768	1.49881e-51	31.210191082802545	569.0
	PAS_chr4_0151	8201061	Hypothetical protein	XP_002493555	Gene Names Protein names Gene Ontology (biological process) Gene Ontology (molecular function) Gene Ontology (cellular component) PAS_chr4_0151 Uncharacterized protein				NP_013211	Ccw12p [Saccharomyces cerevisiae S288C]	18.82640586797066	3.75869e-07	46.34146341463415	133.0	Cell wall mannoprotein; plays a role in maintenance of newly synthesized areas of cell wall; localizes to periphery of small buds, septum region of larger buds, and shmoo tip; CCW12 has a paralog, YDR134C, that arose from the whole genome duplication
	PAS_chr2-2_0286	8198290	Hypothetical protein	XP_002491905	Gene Names Protein names Gene Ontology (biological process) Gene Ontology (molecular function) Gene Ontology (cellular component) PAS_chr2-2_0286 Methyltransferase domain-containing protein S-adenosylmethionine-dependent methyltransferase activity [GO:0008757]				NP_014796	ATP-binding cassette multidrug transporter PDR5 [Saccharomyces cerevisiae S288C]	6.005221932114883	0.15437	34.78260869565217	1511.0	Plasma membrane ATP-binding cassette (ABC) transporter; multidrug transporter actively regulated by Pdr1p; also involved in steroid transport, cation resistance, and cellular detoxification during exponential growth; PDR5 has a paralog, PDR15, that arose from the whole genome duplication
	PAS_chr1-1_0072	8197200	Fructose 1,6-bisphosphate aldolase, required for glycolysis and gluconeogenesis	XP_002489713	Fructose-bisphosphate aldolase (FBP aldolase) (EC 4.1.2.13)	glycolytic process [GO:0006096]	fructose-bisphosphate aldolase activity [GO:0004332]; zinc ion binding [GO:0008270]	cellular anatomical entity [GO:0110165]	NP_012863	fructose-bisphosphate aldolase FBA1 [Saccharomyces cerevisiae S288C]	98.33795013850416	0.0	78.30985915492957	359.0	Fructose 1,6-bisphosphate aldolase; required for glycolysis and gluconeogenesis; catalyzes conversion of fructose 1,6 bisphosphate to glyceraldehyde-3-P and dihydroxyacetone-P; locates to mitochondrial outer surface upon oxidative stress; N-terminally propionylated in vivo
	PAS_chr2-1_0178	8198561	uncharacterized protein	XP_002491066	phosphoinositide 5-phosphatase (EC 3.1.3.36)	phosphatidylinositol dephosphorylation [GO:0046856]	phosphatidylinositol-4,5-bisphosphate 5-phosphatase activity [GO:0004439]		NP_014752	phosphatidylinositol-3-/phosphoinositide 5-phosphatase INP53 [Saccharomyces cerevisiae S288C]	82.69410664172123	0.0	50.72463768115942	1107.0	Polyphosphatidylinositol phosphatase; dephosphorylates multiple phosphatidylinositol phosphates; involved in trans Golgi network-to-early endosome pathway; hyperosmotic stress causes translocation to actin patches; contains Sac1 and 5-ptase domains; INP53 has a paralog, INP52, that arose from the whole genome duplication
	PAS_chr3_0089	8199372	uncharacterized protein	XP_002492299	Altered inheritance of mitochondria protein 6	lipid metabolic process [GO:0006629]	phosphoric diester hydrolase activity [GO:0008081]	membrane [GO:0016020]	NP_010044	Aim6p [Saccharomyces cerevisiae S288C]	76.92307692307693	4.99169e-52	34.333333333333336	390.0	hypothetical protein; required for respiratory growth; YDL237W is not an essential gene
	PAS_chr3_0030	8199319	Hypothetical protein	XP_002492239	Gene Names Protein names Gene Ontology (biological process) Gene Ontology (molecular function) Gene Ontology (cellular component) PAS_chr3_0030 Uncharacterized protein				NP_012806	serine/threonine protein kinase PRR1 [Saccharomyces cerevisiae S288C]	9.540034071550256	3.01646	29.82456140350877	518.0	Serine/threonine protein kinase; inhibits pheromone induced signaling downstream of MAPK, possibly at the level of the Ste12p transcription factor
	PAS_chr3_0456	8199584	Glycolytic enzyme phosphoglucose isomerase	XP_002492682	Gene Names Protein names Gene Ontology (biological process) Gene Ontology (molecular function) Gene Ontology (cellular component) PAS_chr3_0456 Glucose-6-phosphate isomerase (EC 5.3.1.9) carbohydrate derivative metabolic process [GO:1901135]; gluconeogenesis [GO:0006094]; glycolytic process [GO:0006096] carbohydrate derivative binding [GO:0097367]; glucose-6-phosphate isomerase activity [GO:00043…				NP_009755	glucose-6-phosphate isomerase [Saccharomyces cerevisiae S288C]	97.85714285714285	0.0	77.00729927007299	554.0
	PAS_chr4_0898	8201302	Cyclin	XP_002494347	Cyclin	intracellular monoatomic cation homeostasis [GO:0030003]; negative regulation of calcium-mediated signaling [GO:0050849]; negative regulation of macroautophagy [GO:0016242]; negative regulation of phosphate metabolic process [GO:0045936]; negative regulation of transcription by RNA polymerase II [GO:0000122]; regulation of protein localization [GO:0032880]; vacuole fusion, non-autophagic [GO:0042…	cyclin-dependent protein serine/threonine kinase regulator activity [GO:0016538]; protein kinase binding [GO:0019901]	nucleus [GO:0005634]; Pho85-Pho80 CDK-cyclin complex [GO:1990860]	NP_014642	Pho80p [Saccharomyces cerevisiae S288C]	84.23076923076923	4.04201e-64	46.058091286307054	293.0	Cyclin; interacts with cyclin-dependent kinase Pho85p; regulates the response to nutrient levels and environmental conditions, including the response to phosphate limitation and stress-dependent calcium signaling
	PAS_chr2-2_0279	8198683	Hypothetical protein	XP_002491913	Uricase (EC 1.7.3.3) (Urate oxidase)	purine nucleobase metabolic process [GO:0006144]; urate catabolic process [GO:0019628]	urate oxidase activity [GO:0004846]	peroxisome [GO:0005777]	NP_013618	proteasome core particle subunit alpha 2 [Saccharomyces cerevisiae S288C]	34.42622950819672	0.236811	27.61904761904762	250.0
	PAS_chr2-2_0489	8198189	uncharacterized protein	XP_002491900	Uncharacterized protein				NP_013594	Dat1p [Saccharomyces cerevisiae S288C]	25.339366515837103	2.99983	26.785714285714285	248.0	DNA binding protein that recognizes oligo(dA).oligo(dT) tracts; Arg side chain in its N-terminal pentad Gly-Arg-Lys-Pro-Gly repeat is required for DNA-binding; relocalizes to the cytosol in response to hypoxia; not essential for viability
	PAS_chr4_0357	8200798	Hypothetical protein	XP_002493780	Gene Names Protein names Gene Ontology (biological process) Gene Ontology (molecular function) Gene Ontology (cellular component) PAS_chr4_0357 Uncharacterized protein				NP_011423	nucleocytoplasmic transporter NUP145 [Saccharomyces cerevisiae S288C]	16.207951070336392	0.0315263	32.075471698113205	1317.0
	PAS_chr3_0870	8200357	GDP-mannose pyrophosphorylase (mannose-1-phosphate guanyltransferase)	XP_002493105	Gene Names Protein names Gene Ontology (biological process) Gene Ontology (molecular function) Gene Ontology (cellular component) PAS_chr3_0870 mannose-1-phosphate guanylyltransferase (EC 2.7.7.13) cell cycle [GO:0007049]; GDP-mannose biosynthetic process [GO:0009298] GTP binding [GO:0005525]; mannose-1-phosphate guanylyltransferase (GTP) activity [GO:0004475]				NP_010228	mannose-1-phosphate guanylyltransferase [Saccharomyces cerevisiae S288C]	100.0	0.0	77.1978021978022	361.0
	PAS_chr2-1_0412	8198880	uncharacterized protein	XP_002491313	Enoyl reductase (ER) domain-containing protein		oxidoreductase activity [GO:0016491]		NP_013872	Yim1p [Saccharomyces cerevisiae S288C]	96.7123287671233	4.98095e-40	29.521276595744684	365.0	hypothetical protein; null mutant displays sensitivity to DNA damaging agents; may have a role in lipid metabolism, based on localization to lipid droplets; the authentic, non-tagged protein is detected in highly purified mitochondria in high-throughput studies; protein abundance increases in response to DNA replication stress
	PAS_chr1-3_0253	8196485	Hypothetical protein	XP_002489598	Calcineurin-like phosphoesterase domain-containing protein		hydrolase activity [GO:0016787]	membrane [GO:0016020]	NP_014182	putative serine/threonine-protein phosphatase [Saccharomyces cerevisiae S288C]	39.21568627450981	1.8356e-14	35.91549295774648	326.0
	PAS_chr1-4_0339	8197788	Transcriptional activator	XP_002490462	Transcriptional activator	intracellular signal transduction [GO:0035556]; negative regulation of ribosomal protein gene transcription by RNA polymerase II [GO:0010688]; nitrogen catabolite activation of transcription from RNA polymerase II promoter [GO:0001080]; positive regulation of cellular response to amino acid starvation [GO:1903833]; positive regulation of RNA polymerase II transcription preinitiation complex assem…	chromatin binding [GO:0003682]; DNA-binding transcription activator activity, RNA polymerase II-specific [GO:0001228]; identical protein binding [GO:0042802]; mediator complex binding [GO:0036033]; protein self-association [GO:0043621]; RNA polymerase II cis-regulatory region sequence-specific DNA binding [GO:0000978]; RNA polymerase II-specific DNA-binding transcription factor binding [GO:006162…	nucleus [GO:0005634]	NP_010907	amino acid starvation-responsive transcription factor GCN4 [Saccharomyces cerevisiae S288C]	90.8745247148289	6.8785e-34	39.76377952755906	281.0	bZIP transcriptional activator of amino acid biosynthetic genes; activator responds to amino acid starvation; expression is tightly regulated at both the transcriptional and translational levels
	PAS_chr2-1_0685	8199298	Hypothetical protein	XP_002491612	Gene Names Protein names Gene Ontology (biological process) Gene Ontology (molecular function) Gene Ontology (cellular component) PAS_chr2-1_0685 Survival protein SurE-like phosphatase/nucleotidase domain-containing protein hydrolase activity [GO:0016787]				NP_116641	Ies1p [Saccharomyces cerevisiae S288C]	24.61928934010152	0.262214	26.732673267326735	692.0	Subunit of the INO80 chromatin remodeling complex; relocalizes to the cytosol in response to hypoxia
	PAS_chr2-1_0308	8198996	Glucose-6-phosphate dehydrogenase (G6PD), catalyzes the first step of the pentose phosphate pathway	XP_002491203	Glucose-6-phosphate 1-dehydrogenase (EC 1.1.1.49)	glucose metabolic process [GO:0006006]; pentose-phosphate shunt [GO:0006098]	glucose-6-phosphate dehydrogenase activity [GO:0004345]; NADP binding [GO:0050661]		NP_014158	glucose-6-phosphate dehydrogenase [Saccharomyces cerevisiae S288C]	97.81746031746032	0.0	64.11290322580645	505.0
	PAS_chr4_0550	8200818	uncharacterized protein	XP_002493989	Gene Names Protein names Gene Ontology (biological process) Gene Ontology (molecular function) Gene Ontology (cellular component) PAS_chr4_0550 NADP-dependent oxidoreductase domain-containing protein oxidoreductase activity, acting on the CH-OH group of donors, NAD or NADP as acceptor [GO:0016616]				NP_015452	pyridoxine 4-dehydrogenase [Saccharomyces cerevisiae S288C]	95.42682926829268	4.71544e-70	40.476190476190474	345.0
	PAS_chr4_0684	8201391	Arginase, responsible for arginine degradation	XP_002494123	Gene Names Protein names Gene Ontology (biological process) Gene Ontology (molecular function) Gene Ontology (cellular component) PAS_chr4_0684 Arginase (EC 3.5.3.1) arginine metabolic process [GO:0006525]; urea cycle [GO:0000050] arginase activity [GO:0004053]; metal ion binding [GO:0046872]				NP_015214	arginase [Saccharomyces cerevisiae S288C]	100.0	1.51755e-121	52.21238938053098	333.0
	PAS_chr4_0762	8200655	Ubiquitin	XP_002494205	Gene Names Protein names Gene Ontology (biological process) Gene Ontology (molecular function) Gene Ontology (cellular component) PAS_chr4_0762 Ubiquitin				NP_013061	ubiquitin [Saccharomyces cerevisiae S288C]	98.06451612903226	0.0	100.0	381.0
	PAS_chr1-4_0421	8197009	Homocitrate synthase isozyme, catalyzes the condensation of acetyl-CoA and alpha-ketoglutarate	XP_002490551	Gene Names Protein names Gene Ontology (biological process) Gene Ontology (molecular function) Gene Ontology (cellular component) PAS_chr1-4_0421 homocitrate synthase (EC 2.3.3.14) lysine biosynthetic process via aminoadipic acid [GO:0019878] homocitrate synthase activity [GO:0004410]				NP_010151	homocitrate synthase LYS21 [Saccharomyces cerevisiae S288C]	95.0561797752809	0.0	83.92434988179669	440.0	Homocitrate synthase isozyme; catalyzes the condensation of acetyl-CoA and alpha-ketoglutarate to form homocitrate, which is the first step in the lysine biosynthesis pathway; LYS21 has a paralog, LYS20, that arose from the whole genome duplication
	PAS_chr2-2_0024	8198982	Pyruvate carboxylase isoform, cytoplasmic enzyme that converts pyruvate to oxaloacetate	XP_002492193	Pyruvate carboxylase (EC 6.4.1.1)	gluconeogenesis [GO:0006094]; pyruvate metabolic process [GO:0006090]	ATP binding [GO:0005524]; metal ion binding [GO:0046872]; pyruvate carboxylase activity [GO:0004736]	cytoplasm [GO:0005737]	NP_009777	pyruvate carboxylase 2 [Saccharomyces cerevisiae S288C]	98.72231686541738	0.0	76.72413793103449	1180.0
	PAS_chr2-2_0131	8198267	Catalase A, breaks down hydrogen peroxide in the peroxisomal matrix formed by acyl-CoA oxidase (Pox1	XP_002492075	Catalase (EC 1.11.1.6)	hydrogen peroxide catabolic process [GO:0042744]; response to oxidative stress [GO:0006979]	catalase activity [GO:0004096]; heme binding [GO:0020037]; metal ion binding [GO:0046872]		NP_010542	catalase A [Saccharomyces cerevisiae S288C]	95.68627450980392	0.0	58.906882591093115	515.0
	PAS_chr2-1_0172	8198555	Hypothetical protein	XP_002491059	Peptidase S8/S53 domain-containing protein	proteolysis [GO:0006508]	serine-type endopeptidase activity [GO:0004252]		NP_009974	Rrt12p [Saccharomyces cerevisiae S288C]	10.317936412717456	3.73479e-06	28.021978021978022	491.0	Probable subtilisin-family protease; role in formation of the dityrosine layer of spore walls; localizes to the spore wall and also the nuclear envelope and ER region in mature spores
	PAS_chr1-1_0118	8197243	Hypothetical protein	XP_002489760	Uncharacterized protein				NP_012130	Om45p [Saccharomyces cerevisiae S288C]	40.68627450980392	0.000112406	28.994082840236686	393.0
	PAS_chr2-2_0060	8199165	6-phosphofructo-2-kinase, inhibited by phosphoenolpyruvate and sn-glycerol 3-phosphate, has negligib	XP_002492153	6-phosphofructo-2-kinase, inhibited by phosphoenolpyruvate and sn-glycerol 3-phosphate, has negligib	fructose 2,6-bisphosphate metabolic process [GO:0006003]; fructose metabolic process [GO:0006000]	6-phosphofructo-2-kinase activity [GO:0003873]; ATP binding [GO:0005524]		NP_012159	6-phosphofructo-2-kinase [Saccharomyces cerevisiae S288C]	86.01036269430051	0.0	46.291208791208796	827.0
	PAS_chr3_0076	8199361	uncharacterized protein	XP_002492288	SCP domain-containing protein			extracellular region [GO:0005576]	NP_012938	sterol-binding protein [Saccharomyces cerevisiae S288C]	43.45047923322684	4.25724e-52	57.971014492753625	329.0
	PAS_chr3_0006	8199634	NADPH-dependent medium chain alcohol dehydrogenase	XP_002492217	Gene Names Protein names Gene Ontology (biological process) Gene Ontology (molecular function) Gene Ontology (cellular component) PAS_chr3_0006 NADPH-dependent medium chain alcohol dehydrogenase oxidoreductase activity, acting on the CH-OH group of donors, NAD or NADP as acceptor [GO:0016616]; zinc ion binding [GO:0008270]				NP_014051	NADP-dependent alcohol dehydrogenase [Saccharomyces cerevisiae S288C]	91.52542372881356	7.83104e-53	36.666666666666664	360.0
	PAS_chr3_0633	8199643	Putative serine type carboxypeptidase with a role in phytochelatin synthesis	XP_002492861	Gene Names Protein names Gene Ontology (biological process) Gene Ontology (molecular function) Gene Ontology (cellular component) PAS_chr3_0633 Carboxypeptidase (EC 3.4.16.-) proteolysis [GO:0006508] serine-type carboxypeptidase activity [GO:0004185]				NP_009697	carboxypeptidase C [Saccharomyces cerevisiae S288C]	79.5880149812734	0.0	61.44859813084113	508.0
	PAS_chr2-2_0498	8199124	uncharacterized protein	XP_002491768	Autophagy-related protein 28	autophagy [GO:0006914]; protein transport [GO:0015031]		cytoplasmic vesicle membrane [GO:0030659]; vacuolar membrane [GO:0005774]	NP_012728	type 1 protein phosphatase-activating protein SDS22 [Saccharomyces cerevisiae S288C]	15.05524861878453	9.50793e-06	33.94495412844037	338.0	Regulatory subunit of the type 1 protein phosphatase (PP1) Glc7p; whether it functions as a positive or negative regulator of Glc7p is controversial; involved in the regulation of Glc7p nuclear localization and function
	PAS_chr4_0358	8200799	Hypothetical protein	XP_002493781	Gene Names Protein names Gene Ontology (biological process) Gene Ontology (molecular function) Gene Ontology (cellular component) PAS_chr4_0358 Uncharacterized protein				NP_013207	AAA family ATPase midasin [Saccharomyces cerevisiae S288C]	64.09691629955947	0.443667	18.627450980392158	4910.0
	PAS_chr4_0627	8201336	Plasma membrane localized protein that protects membranes from desiccation	XP_002494066	Gene Names Protein names Gene Ontology (biological process) Gene Ontology (molecular function) Gene Ontology (cellular component) PAS_chr4_0627 Plasma membrane localized protein that protects membranes from desiccation				NP_116640	lipid-binding protein HSP12 [Saccharomyces cerevisiae S288C]	100.0	1.09295e-23	46.15384615384615	109.0	Plasma membrane protein involved in maintaining membrane organization; involved in maintaining organization during stress conditions; induced by heat shock, oxidative stress, osmostress, stationary phase, glucose depletion, oleate and alcohol; protein abundance increased in response to DNA replication stress and dietary restriction; regulated by the HOG and Ras-Pka pathways; required for dietary …
	PAS_chr1-4_0071	8197288	Mitochondrial superoxide dismutase, protects cells against oxygen toxicity	XP_002490181	Superoxide dismutase (EC 1.15.1.1)		manganese ion binding [GO:0030145]; superoxide dismutase activity [GO:0004784]	mitochondrial matrix [GO:0005759]	NP_011872	superoxide dismutase SOD2 [Saccharomyces cerevisiae S288C]	93.72197309417041	4.91054e-102	65.45454545454545	233.0	Mitochondrial manganese superoxide dismutase; protects cells against oxygen toxicity and oxidative stress; human mitochondrial SOD2 can complement a yeast null mutant and human cytoplasmic SOD1 can also complement when targeted to the mitochondrial matrix
	PAS_chr2-1_0173	8198556	Non-essential glycogen phosphorylase required for the mobilization of glycogen, activity is regulate	XP_002491060	Alpha-1,4 glucan phosphorylase (EC 2.4.1.1)	carbohydrate metabolic process [GO:0005975]	glycogen phosphorylase activity [GO:0008184]; linear malto-oligosaccharide phosphorylase activity [GO:0102250]; pyridoxal phosphate binding [GO:0030170]; SHG alpha-glucan phosphorylase activity [GO:0102499]		NP_015486	glycogen phosphorylase [Saccharomyces cerevisiae S288C]	99.18128654970761	0.0	66.8176670441676	902.0
	PAS_chr2-2_0350	8198250	Target membrane receptor (t-SNARE)	XP_002491835	Target membrane receptor (t-SNARE)	intracellular protein transport [GO:0006886]; vesicle-mediated transport [GO:0016192]	SNAP receptor activity [GO:0005484]	membrane [GO:0016020]	NP_014679	SNAP receptor PEP12 [Saccharomyces cerevisiae S288C]	55.12367491166078	1.86589e-20	33.33333333333333	288.0	Target membrane receptor (t-SNARE); for vesicular intermediates traveling between the Golgi apparatus and the vacuole; controls entry of biosynthetic, endocytic, and retrograde traffic into the prevacuolar compartment; syntaxin
	PAS_chr2-2_0392	8199100	Mitochondrial porin (voltage-dependent anion channel), outer membrane protein	XP_002491796	Mitochondrial porin (Voltage-dependent anion channel), outer membrane protein		porin activity [GO:0015288]; voltage-gated monoatomic anion channel activity [GO:0008308]	mitochondrial outer membrane [GO:0005741]; pore complex [GO:0046930]	NP_014343	porin POR1 [Saccharomyces cerevisiae S288C]	100.0	4.74566e-81	46.85314685314685	283.0	Mitochondrial porin (voltage-dependent anion channel); outer membrane protein required for maintenance of mitochondrial osmotic stability and mitochondrial membrane permeability; couples the glutathione pools of the intermembrane space (IMS) and the cytosol; interacts with Om45 and Om14 in the outer membrane; phosphorylated; protein abundance increases in response to DNA replication stress
	PAS_chr1-4_0232	8196906	Plasma membrane protein of unknown function	XP_002490348	Uncharacterized protein			membrane [GO:0016020]	NP_012217	Syg1p [Saccharomyces cerevisiae S288C]	61.06471816283925	5.55125e-105	33.98203592814371	902.0	Plasma membrane hypothetical protein; truncation and overexpression suppresses lethality of G-alpha protein deficiency
	PAS_chr2-1_0315	8199003	Omega class glutathione transferase	XP_002491210	Omega class glutathione transferase		glutathione transferase activity [GO:0004364]		NP_013002	S-glutathionyl-(chloro)hydroquinone reductase [Saccharomyces cerevisiae S288C]	91.8918918918919	4.11285e-122	52.472527472527474	370.0
	PAS_chr1-4_0570	8197701	High-affinity glucose transporter of the major facilitator superfamily	XP_002490706	High-affinity glucose transporter of the major facilitator superfamily	carbohydrate transport [GO:0008643]	transmembrane transporter activity [GO:0022857]	membrane [GO:0016020]	NP_013182	galactose permease GAL2 [Saccharomyces cerevisiae S288C]	95.7169459962756	0.0	61.50870406189555	574.0	Galactose permease; required for utilization of galactose; also able to transport glucose
	PAS_chr4_0790	8201028	Vacuolar alpha mannosidase, involved in free oligosaccharide (fOS) degradation	XP_002494238	alpha-mannosidase (EC 3.2.1.24)	mannose catabolic process [GO:0019309]; oligosaccharide catabolic process [GO:0009313]	alpha-mannosidase activity [GO:0004559]; carbohydrate binding [GO:0030246]; metal ion binding [GO:0046872]	Cvt complex [GO:0034270]; fungal-type vacuole lumen [GO:0000328]; fungal-type vacuole membrane [GO:0000329]	NP_011359	alpha-mannosidase [Saccharomyces cerevisiae S288C]	98.8929889298893	0.0	46.678635547576306	1083.0
	PAS_chr4_0705	8200601	Protein required for mitochondrial translation	XP_002494146	Glutamyl-tRNA(Gln) amidotransferase subunit B, mitochondrial (Glu-AdT subunit B) (EC 6.3.5.-)	glutaminyl-tRNAGln biosynthesis via transamidation [GO:0070681]; mitochondrial translation [GO:0032543]	ATP binding [GO:0005524]; glutaminyl-tRNA synthase (glutamine-hydrolyzing) activity [GO:0050567]	glutamyl-tRNA(Gln) amidotransferase complex [GO:0030956]; mitochondrion [GO:0005739]	NP_009473	glutamyl-tRNA(Gln) amidotransferase subunit PET112 [Saccharomyces cerevisiae S288C]	98.78048780487805	4.51503e-139	42.71844660194174	541.0
	PAS_chr4_0339	8200780	Hypothetical protein	XP_002493761	Gene Names Protein names Gene Ontology (biological process) Gene Ontology (molecular function) Gene Ontology (cellular component) PAS_chr4_0339 Amidohydrolase-related domain-containing protein hydrolase activity [GO:0016787]				NP_009367	MIND complex subunit MTW1 [Saccharomyces cerevisiae S288C]	44.099378881987576	5.58822	23.61111111111111	289.0	Essential component of the MIND kinetochore complex; joins kinetochore subunits contacting DNA to those contacting microtubules; critical to kinetochore assembly; complex consists of Mtw1p Including Nnf1p-Nsl1p-Dsn1p (MIND)
	PAS_chr2-2_0022	8198980	Ubiquitin-binding component of the Rsp5p E3-ubiquitin ligase complex, functional homolog of Bul2p	XP_002492195	Ubiquitin-binding component of the Rsp5p E3-ubiquitin ligase complex, functional homolog of Bul2p		ligase activity [GO:0016874]		NP_014002	ubiquitin-ubiquitin ligase BUL1 [Saccharomyces cerevisiae S288C]	48.71099050203528	1.47168e-41	32.93556085918855	976.0	Ubiquitin-binding component of the Rsp5p E3-ubiquitin ligase complex; disruption causes temperature-sensitive growth, overexpression causes missorting of amino acid permeases; BUL1 has a paralog, BUL2, that arose from the whole genome duplication
	PAS_chr1-1_0117	8197242	Calcium-transporting ATPase	XP_002489759	Calcium-transporting ATPase (EC 7.2.2.10)		ATP binding [GO:0005524]; ATP hydrolysis activity [GO:0016887]; P-type calcium transporter activity [GO:0005388]	membrane [GO:0016020]	NP_011509	calcium-transporting ATPase PMC1 [Saccharomyces cerevisiae S288C]	90.41769041769042	0.0	52.01716738197425	1173.0	Vacuolar Ca2+ ATPase involved in depleting cytosol of Ca2+ ions; prevents growth inhibition by activation of calcineurin in the presence of elevated concentrations of calcium; similar to mammalian PMCA1a
	PAS_chr4_0686	8201392	Vacuolar carboxypeptidase yscS	XP_002494124	Vacuolar carboxypeptidase yscS	nitrogen compound metabolic process [GO:0006807]	metal ion binding [GO:0046872]; metallocarboxypeptidase activity [GO:0004181]	membrane [GO:0016020]	NP_012363	Gly-Xaa carboxypeptidase [Saccharomyces cerevisiae S288C]	99.66159052453469	2.2577e-136	40.13377926421405	576.0
	PAS_chr2-2_0394	8199102	Hypothetical protein	XP_002491794	Band 7 domain-containing protein			plasma membrane [GO:0005886]	NP_013394	translation initiation factor eIF2B subunit beta [Saccharomyces cerevisiae S288C]	23.47560975609756	0.356054	27.27272727272727	381.0
	PAS_chr3_0778	8200471	Hypothetical protein	XP_002493009	Gene Names Protein names Gene Ontology (biological process) Gene Ontology (molecular function) Gene Ontology (cellular component) PAS_chr3_0778 Ada DNA repair metal-binding domain-containing protein DNA repair [GO:0006281]; regulation of DNA-templated transcription [GO:0006355] DNA binding [GO:0003677]; methyltransferase activity [GO:0008168]; zinc ion binding [GO:0008270]				NP_011402	Sld3p [Saccharomyces cerevisiae S288C]	15.473887814313347	0.517594	25.0	668.0	Protein involved in the initiation of DNA replication; required for proper assembly of replication proteins at the origins of replication; interacts with Cdc45p; localizes to nuclear foci that become diffuse upon DNA replication stress; homologous to the human Treslin/Ticrr protein
	PAS_chr1-4_0188	8197170	Nitric oxide oxidoreductase, flavohemoglobin involved in nitric oxide detoxification	XP_002490302	nitric oxide dioxygenase (EC 1.14.12.17)	cellular detoxification of nitrogen compound [GO:0070458]; cellular response to nitrosative stress [GO:0071500]	heme binding [GO:0020037]; nitric oxide dioxygenase activity [GO:0008941]; oxygen binding [GO:0019825]		NP_011750	flavohemoglobin [Saccharomyces cerevisiae S288C]	96.20253164556962	1.04541e-50	32.51231527093596	399.0
	PAS_chr2-1_0785	8198062	uncharacterized protein	XP_002491723	Gene Names Protein names Gene Ontology (biological process) Gene Ontology (molecular function) Gene Ontology (cellular component) PAS_chr2-1_0785 Long chain fatty acyl-CoA synthetase with a preference for C12:0-C16:0 fatty acids				NP_014962	long-chain fatty acid-CoA ligase FAA1 [Saccharomyces cerevisiae S288C]	99.42938659058488	0.0	58.63052781740371	700.0	Long chain fatty acyl-CoA synthetase; activates fatty acids with a preference for C12:0-C16:0 chain lengths; role in the competitive import of long-chain fatty acids and sphingoid long-chain bases; accounts for most acyl-CoA synthetase activity; localizes to lipid particles and the plasma membrane; role in sphingolipid-to-glycerolipid metabolism; forms ER foci upon replication stress; faa1 faa4 d…
	PAS_chr4_0360	8200801	Hypothetical protein	XP_002493783	Gene Names Protein names Gene Ontology (biological process) Gene Ontology (molecular function) Gene Ontology (cellular component) PAS_chr4_0360 Uncharacterized protein				NP_013502	SKI complex RNA helicase subunit SKI2 [Saccharomyces cerevisiae S288C]	9.863013698630137	0.484747	40.54054054054054	1287.0	Ski complex component and putative RNA helicase; mediates 3'-5' RNA degradation by the cytoplasmic exosome; null mutants have superkiller phenotype of increased viral dsRNAs and are synthetic lethal with mutations in 5'-3' mRNA decay; mutations in the human ortholog, SKIV2L, causes Syndromic diarrhea/Trichohepatoenteric (SD/THE) syndrome
	PAS_chr1-3_0122	8197590	UDP-glucose pyrophosphorylase (UGPase), catalyses the reversible formation of UDP-Glc	XP_002489463	Gene Names Protein names Gene Ontology (biological process) Gene Ontology (molecular function) Gene Ontology (cellular component) PAS_chr1-3_0122 UTP--glucose-1-phosphate uridylyltransferase (EC 2.7.7.9) UDP-glucose metabolic process [GO:0006011] UTP:glucose-1-phosphate uridylyltransferase activity [GO:0003983]				NP_012889	UTP glucose-1-phosphate uridylyltransferase [Saccharomyces cerevisiae S288C]	99.00596421471172	0.0	77.15430861723446	499.0
	PAS_chr3_0411	8199543	Hypothetical protein	XP_002492639	Damage-regulated import facilitator 1			cytoplasm [GO:0005737]; nucleus [GO:0005634]	NP_013541	Dif1p [Saccharomyces cerevisiae S288C]	42.96296296296296	0.29305	32.0	133.0	Protein that regulates nuclear localization of Rnr2p and Rnr4p; phosphorylated by Dun1p in response to DNA damage and degraded; N-terminal half shows similarity to S. pombe Spd1 protein; DIF1 has a paralog, SML1, that arose from the whole genome duplication
	PAS_chr3_0467	8199595	Acyl-CoA:sterol acyltransferase, isozyme of Are1p	XP_002492695	O-acyltransferase		O-acyltransferase activity [GO:0008374]	endoplasmic reticulum membrane [GO:0005789]	NP_014416	sterol acyltransferase [Saccharomyces cerevisiae S288C]	81.1787072243346	1.06109e-149	50.22935779816514	642.0
	PAS_chr3_0188	8199939	uncharacterized protein	XP_002492397	Major of three pyruvate decarboxylase isozymes		carboxy-lyase activity [GO:0016831]; magnesium ion binding [GO:0000287]; thiamine pyrophosphate binding [GO:0030976]		NP_013145	indolepyruvate decarboxylase 1 [Saccharomyces cerevisiae S288C]	99.82142857142857	0.0	64.070796460177	563.0
	PAS_FragB_0015	8197460	Hypothetical protein	XP_002490827	Gene Names Protein names Gene Ontology (biological process) Gene Ontology (molecular function) Gene Ontology (cellular component) PAS_FragB_0015 Uncharacterized protein				NP_010796	glutamine permease GNP1 [Saccharomyces cerevisiae S288C]	27.95031055900621	0.317652	35.55555555555556	663.0	High-affinity glutamine permease; also transports Leu, Ser, Thr, Cys, Met and Asn; expression is fully dependent on Grr1p and modulated by the Ssy1p-Ptr3p-Ssy5p (SPS) sensor of extracellular amino acids; GNP1 has a paralog, AGP1, that arose from the whole genome duplication
	PAS_chr2-1_0411	8198879	Membrane protein involved in zinc metabolism, member of the four-protein IZH family	XP_002491312	Membrane protein involved in zinc metabolism, member of the four-protein IZH family			membrane [GO:0016020]	NP_013123	Izh3p [Saccharomyces cerevisiae S288C]	63.96761133603239	1.31805e-78	40.853658536585364	543.0	Membrane protein involved in zinc ion homeostasis; member of the four-protein IZH family, expression induced by zinc deficiency; deletion reduces sensitivity to elevated zinc and shortens lag phase, overexpression reduces Zap1p activity
	PAS_chr1-3_0129	8197597	Hypothetical protein	XP_002489470	Peptidyl-prolyl cis-trans isomerase (PPIase) (EC 5.2.1.8)		peptidyl-prolyl cis-trans isomerase activity [GO:0003755]; RNA binding [GO:0003723]	nucleus [GO:0005634]	NP_014518	Hrp1p [Saccharomyces cerevisiae S288C]	22.4025974025974	2.24076e-07	33.33333333333333	534.0	Subunit of cleavage factor I; cleavage factor I is a five-subunit complex required for the cleavage and polyadenylation of pre-mRNA 3' ends; RRM-containing heteronuclear RNA binding protein and hnRNPA/B family member that binds to poly (A) signal sequences; required for genome stability
	PAS_chr1-4_0357	8197805	cAMP-dependent protein kinase catalytic subunit	XP_002490481	cAMP-dependent protein kinase catalytic subunit	invasive growth in response to glucose limitation [GO:0001403]; negative regulation of cytoplasmic mRNA processing body assembly [GO:0010607]; negative regulation of cytoplasmic translation [GO:2000766]; phosphorylation [GO:0016310]; protein kinase A signaling [GO:0010737]; Ras protein signal transduction [GO:0007265]	ATP binding [GO:0005524]; cAMP-dependent protein kinase activity [GO:0004691]	cAMP-dependent protein kinase complex [GO:0005952]; chromatin [GO:0000785]; cytosol [GO:0005829]; nucleus [GO:0005634]; P-body [GO:0000932]	NP_015121	cAMP-dependent protein kinase catalytic subunit TPK2 [Saccharomyces cerevisiae S288C]	74.94356659142211	0.0	84.03614457831326	380.0	cAMP-dependent protein kinase catalytic subunit; promotes vegetative growth in response to nutrients via the Ras-cAMP signaling pathway; partially redundant with Tpk1p and Tpk3p; localizes to P-bodies during stationary phase; relocalizes to the cytosol in response to hypoxia
	PAS_chr3_0649	8199848	uncharacterized protein	XP_002492876	Transporter of thiamine or related compound	nitrogen compound transport [GO:0071705]	transmembrane transporter activity [GO:0022857]	membrane [GO:0016020]	NP_014835	thiamine transporter [Saccharomyces cerevisiae S288C]	94.92481203007519	1.76496e-85	31.826741996233523	599.0
	PAS_chr1-4_0243	8196917	Threonine deaminase, catalyzes the first step in isoleucine biosynthesis	XP_002490359	Threonine dehydratase (EC 4.3.1.19) (Threonine deaminase)	isoleucine biosynthetic process [GO:0009097]; threonine catabolic process [GO:0006567]	L-threonine ammonia-lyase activity [GO:0004794]; pyridoxal phosphate binding [GO:0030170]		NP_011009	threonine ammonia-lyase ILV1 [Saccharomyces cerevisiae S288C]	93.87387387387388	0.0	64.83931947069944	576.0	Threonine deaminase, catalyzes first step in isoleucine biosynthesis; expression is under general amino acid control; ILV1 locus exhibits highly positioned nucleosomes whose organization is independent of known ILV1 regulation
	PAS_chr1-3_0104	8197413	Aconitase, required for the tricarboxylic acid (TCA) cycle and also independently required for mitoc	XP_002489444	Aconitate hydratase, mitochondrial (Aconitase) (EC 4.2.1.-)	mitochondrial genome maintenance [GO:0000002]; tricarboxylic acid cycle [GO:0006099]	4 iron, 4 sulfur cluster binding [GO:0051539]; aconitate hydratase activity [GO:0003994]; double-stranded DNA binding [GO:0003690]; metal ion binding [GO:0046872]; single-stranded DNA binding [GO:0003697]	cytosol [GO:0005829]; mitochondrial nucleoid [GO:0042645]	NP_013407	aconitate hydratase ACO1 [Saccharomyces cerevisiae S288C]	99.35897435897436	0.0	80.64516129032258	778.0	Aconitase; required for the tricarboxylic acid (TCA) cycle and also independently required for mitochondrial genome maintenance; component of the mitochondrial nucleoid; mutation leads to glutamate auxotrophy; human homolog ACO2 can complement yeast null mutant
	PAS_chr3_0252	8200081	Steryl ester hydrolase	XP_002492468	Steryl ester hydrolase	cellular lipid metabolic process [GO:0044255]; sterol metabolic process [GO:0016125]	sterol esterase activity [GO:0004771]	lipid droplet [GO:0005811]; membrane [GO:0016020]	NP_012782	sterol esterase [Saccharomyces cerevisiae S288C]	91.00877192982456	4.83364e-118	42.38095238095238	548.0
	PAS_chr3_0522	8199890	uncharacterized protein	XP_002492750	AB hydrolase-1 domain-containing protein			membrane [GO:0016020]	NP_014284	uncharacterized protein YNL115C [Saccharomyces cerevisiae S288C]	98.93805309734513	1.56367e-80	29.245283018867923	644.0
	PAS_chr1-4_0218	8196893	3-deoxy-D-arabino-heptulosonate-7-phosphate (DAHP) synthase	XP_002490334	Gene Names Protein names Gene Ontology (biological process) Gene Ontology (molecular function) Gene Ontology (cellular component) PAS_chr1-4_0218 Phospho-2-dehydro-3-deoxyheptonate aldolase (EC 2.5.1.54) amino acid biosynthetic process [GO:0008652]; aromatic amino acid family biosynthetic process [GO:0009073] 3-deoxy-7-phosphoheptulonate synthase activity [GO:0003849]				NP_009808	3-deoxy-7-phosphoheptulonate synthase ARO4 [Saccharomyces cerevisiae S288C]	96.66666666666667	0.0	74.21203438395415	370.0	3-deoxy-D-arabino-heptulosonate-7-phosphate (DAHP) synthase; catalyzes the first step in aromatic amino acid biosynthesis and is feedback-inhibited by tyrosine or high concentrations of phenylalanine or tryptophan; relative distribution to the nucleus increases upon DNA replication stress
	PAS_chr2-2_0294	8198194	E1 alpha subunit of the pyruvate dehydrogenase (PDH) complex	XP_002491894	Pyruvate dehydrogenase E1 component subunit alpha (EC 1.2.4.1)	acetyl-CoA biosynthetic process from pyruvate [GO:0006086]; pseudohyphal growth [GO:0007124]	pyruvate dehydrogenase (acetyl-transferring) activity [GO:0004739]	mitochondrial nucleoid [GO:0042645]; mitochondrial pyruvate dehydrogenase complex [GO:0005967]	NP_011105	pyruvate dehydrogenase (acetyl-transferring) subunit E1 alpha [Saccharomyces cerevisiae S288C]	100.0	0.0	73.52941176470588	420.0
	PAS_chr2-1_0684	8199297	Histidinol-phosphate aminotransferase, catalyzes the seventh step in histidine biosynthesis	XP_002491611	Gene Names Protein names Gene Ontology (biological process) Gene Ontology (molecular function) Gene Ontology (cellular component) PAS_chr2-1_0684 Imidazole acetol-phosphate transaminase histidine biosynthetic process [GO:0000105]; response to nickel cation [GO:0010045] histidinol-phosphate transaminase activity [GO:0004400]; pyridoxal phosphate binding [GO:0030170]				NP_012150	histidinol-phosphate transaminase [Saccharomyces cerevisiae S288C]	97.94871794871794	2.55621e-143	53.213367609254504	385.0
	PAS_chr2-2_0111	8199215	NAD-dependent glycerol-3-phosphate dehydrogenase, key enzyme of glycerol synthesis	XP_002492095	Glycerol-3-phosphate dehydrogenase [NAD(+)] (EC 1.1.1.8)	carbohydrate metabolic process [GO:0005975]; glycerol-3-phosphate catabolic process [GO:0046168]	glycerol-3-phosphate dehydrogenase [NAD(P)+] activity [GO:0047952]; NAD binding [GO:0051287]; protein homodimerization activity [GO:0042803]	glycerol-3-phosphate dehydrogenase complex [GO:0009331]	NP_010262	glycerol-3-phosphate dehydrogenase (NAD(+)) GPD1 [Saccharomyces cerevisiae S288C]	88.7780548628429	4.24385e-142	56.46067415730337	391.0	NAD-dependent glycerol-3-phosphate dehydrogenase; key enzyme of glycerol synthesis, essential for growth under osmotic stress; expression regulated by high-osmolarity glycerol response pathway; protein abundance increases in response to DNA replication stress; constitutively inactivated via phosphorylation by the protein kinases Ypk1p and Ypk2p, dephosphorylation increases catalytic activity; for…
	PAS_chr3_0449	8199577	Putative dihydrokaempferol 4-reductase	XP_002492675	Gene Names Protein names Gene Ontology (biological process) Gene Ontology (molecular function) Gene Ontology (cellular component) PAS_chr3_0449 Dihydrokaempferol 4-reductase				NP_010830	carbonyl reductase (NADPH-dependent) [Saccharomyces cerevisiae S288C]	99.15254237288136	7.1498e-85	44.632768361581924	344.0
	PAS_chr1-4_0043	8196880	uncharacterized protein	XP_002490155	Co-chaperone that binds to and regulates Hsp90 family chaperones		Hsp90 protein binding [GO:0051879]	cytoplasm [GO:0005737]; nucleus [GO:0005634]	NP_012805	Hsp90 cochaperone SBA1 [Saccharomyces cerevisiae S288C]	85.0	3.4373e-35	40.74074074074074	216.0
	PAS_chr1-4_0338	8197787	Isocitrate lyase, catalyzes the formation of succinate and glyoxylate from isocitrate	XP_002490461	Gene Names Protein names Gene Ontology (biological process) Gene Ontology (molecular function) Gene Ontology (cellular component) PAS_chr1-4_0338 Isocitrate lyase carboxylic acid metabolic process [GO:0019752] isocitrate lyase activity [GO:0004451]; metal ion binding [GO:0046872]; methylisocitrate lyase activity [GO:0046421]				NP_010987	isocitrate lyase 1 [Saccharomyces cerevisiae S288C]	99.08925318761385	0.0	66.42335766423358	557.0
	PAS_chr1-1_0462	8197538	uncharacterized protein	XP_002489655	SPX domain-containing protein			membrane [GO:0016020]	NP_010374	Vtc5p [Saccharomyces cerevisiae S288C]	21.825396825396826	3.71223e-12	30.909090909090907	869.0	Novel subunit of the vacuolar transporter chaperone complex; vacuolar transmembrane protein that regulates biosynthesis of polyphosphate; deletion reduces and overexpression increases polyP accumulation; SPX domain (Syg1, Pho81, Xpr1)-containing protein involved in phosphate homeostasis; relocalizes from vacuole to cytoplasm upon DNA replication stress
	PAS_FragB_0003	8197448	Rho GTPase activating protein	XP_002490814	Gene Names Protein names Gene Ontology (biological process) Gene Ontology (molecular function) Gene Ontology (cellular component) PAS_FragB_0003 Rho GTPase activating protein signal transduction [GO:0007165] GTPase activator activity [GO:0005096]				NP_014777	GTPase-activating protein BAG7 [Saccharomyces cerevisiae S288C]	32.61904761904762	8.64203e-09	29.48717948717949	409.0	Rho GTPase activating protein (RhoGAP); stimulates the intrinsic GTPase activity of Rho1p, which plays a bud growth by regulating actin cytoskeleton organization and cell wall biosynthesis, resulting in the downregulation of Rho1p; structurally and functionally related to Sac7p; BAG7 has a paralog, SAC7, that arose from the whole genome duplication
	PAS_chr2-2_0058	8199163	Eukaryotic initiation factor (eIF) 2A	XP_002492155	Eukaryotic translation initiation factor 2A (eIF-2A)		translation initiation factor activity [GO:0003743]	cytosolic small ribosomal subunit [GO:0022627]	NP_011568	uncharacterized protein YGR054W [Saccharomyces cerevisiae S288C]	99.51456310679612	2.56803e-146	38.58615611192931	642.0
	PAS_chr4_0356	8200797	Adenylate cyclase, required for cAMP production and cAMP-dependent protein kinase signaling	XP_002493779	Gene Names Protein names Gene Ontology (biological process) Gene Ontology (molecular function) Gene Ontology (cellular component) PAS_chr4_0356 Adenylate cyclase, required for cAMP production and cAMP-dependent protein kinase signaling cyclic nucleotide biosynthetic process [GO:0009190]; intracellular signal transduction [GO:0035556]; phosphorylation [GO:0016310] kinase activity [GO:0016301]				NP_012529	adenylate cyclase [Saccharomyces cerevisiae S288C]	80.80438756855575	0.0	38.39941262848752	2026.0
	PAS_chr2-1_0437	8198905	Glyceraldehyde-3-phosphate dehydrogenase, isozyme 3, involved in glycolysis and gluconeogenesis	XP_002491345	Glyceraldehyde-3-phosphate dehydrogenase (EC 1.2.1.12)	glucose metabolic process [GO:0006006]; glycolytic process [GO:0006096]	glyceraldehyde-3-phosphate dehydrogenase (NAD+) (phosphorylating) activity [GO:0004365]; NAD binding [GO:0051287]; NADP binding [GO:0050661]	cytosol [GO:0005829]; external encapsulating structure [GO:0030312]	NP_011708	glyceraldehyde-3-phosphate dehydrogenase (phosphorylating) TDH3 [Saccharomyces cerevisiae S288C]	99.3993993993994	0.0	80.66465256797582	332.0	Glyceraldehyde-3-phosphate dehydrogenase (GAPDH), isozyme 3; involved in glycolysis and gluconeogenesis; tetramer that catalyzes the reaction of glyceraldehyde-3-phosphate to 1,3 bis-phosphoglycerate; detected in the cytoplasm and cell wall; GAPDH-derived antimicrobial peptides secreted by S. cerevisiae are active against a wide variety of wine-related yeasts and bacteria; binds AU-rich RNA
	PAS_chr3_1086	8200046	uncharacterized protein	XP_002493332	Gene Names Protein names Gene Ontology (biological process) Gene Ontology (molecular function) Gene Ontology (cellular component) PAS_chr3_1086 Glycosyl hydrolase family 63 C-terminal domain-containing protein oligosaccharide metabolic process [GO:0009311] Glc3Man9GlcNAc2 oligosaccharide glucosidase activity [GO:0004573]				NP_013923	uncharacterized protein YMR196W [Saccharomyces cerevisiae S288C]	93.75	0.0	61.47227533460803	1088.0
	PAS_chr3_0372	8199505	Putative vacuolar Fe2+/Mn2+ transporter	XP_002492595	Vacuolar Fe2+/Mn2+ transporter	intracellular manganese ion homeostasis [GO:0030026]	manganese ion transmembrane transporter activity [GO:0005384]	membrane [GO:0016020]	NP_013321	Ccc1p [Saccharomyces cerevisiae S288C]	99.00662251655629	1.71303e-90	50.77881619937694	322.0	Vacuolar Fe2+/Mn2+ transporter; suppresses respiratory deficit of yfh1 mutants, which lack the ortholog of mammalian frataxin, by preventing mitochondrial iron accumulation; relative distribution to the vacuole decreases upon DNA replication stress
	PAS_chr1-1_0120	8197245	Lipid-binding protein, localized to the bud via specific mRNA transport	XP_002489763	Lipid-binding protein, localized to the bud via specific mRNA transport	endoplasmic reticulum-plasma membrane tethering [GO:0061817]; lipid transport [GO:0006869]	lipid binding [GO:0008289]	membrane [GO:0016020]	NP_013639	Tcb3p [Saccharomyces cerevisiae S288C]	96.3256484149856	0.0	33.82873319179052	1545.0	Cortical ER protein involved in ER-plasma membrane tethering; one of 6 proteins (Ist2p, Scs2p, Scs22p, Tcb1p, Tcb2p, Tcb3p) that connect ER to the plasma membrane (PM) and regulate PM phosphatidylinositol-4-phosphate (PI4P) levels by controlling access of Sac1p phosphatase to its substrate PI4P in the PM; localized to the bud via specific mRNA transport; non-tagged protein detected in a phosphory…
	PAS_chr2-1_0329	8198105	uncharacterized protein	XP_002491228	Transcriptional activator of proline utilization genes	DNA-templated transcription [GO:0006351]	DNA binding [GO:0003677]; DNA-binding transcription factor activity, RNA polymerase II-specific [GO:0000981]; zinc ion binding [GO:0008270]		NP_012910	Put3p [Saccharomyces cerevisiae S288C]	48.118586088939566	3.36816e-16	23.126338329764454	979.0	Transcriptional activator; binds specific gene recruitment sequences and is required for DNA zip code-mediated targeting of genes to nuclear periphery; regulates proline utilization genes, constitutively binds PUT1 and PUT2 promoters as a dimer, undergoes conformational change to form active state; binds other promoters only under activating conditions; differentially phosphorylated in presence o…
	PAS_chr3_0299	8200126	Aspartic protease, attached to the plasma membrane via a glycosylphosphatidylinositol (GPI) anchor	XP_002492519	Gene Names Protein names Gene Ontology (biological process) Gene Ontology (molecular function) Gene Ontology (cellular component) PAS_chr3_0299 Aspartic protease, attached to the plasma membrane via a glycosylphosphatidylinositol (GPI) anchor proteolysis [GO:0006508] aspartic-type endopeptidase activity [GO:0004190]				NP_013221	aspartyl protease [Saccharomyces cerevisiae S288C]	85.95825426944972	3.04447e-42	29.27835051546392	569.0
	PAS_chr3_0227	8200198	uncharacterized protein	XP_002492440	Primary component of eisosomes	endocytosis [GO:0006897]; response to heat [GO:0009408]	lipid binding [GO:0008289]	eisosome [GO:0032126]	NP_011600	lipid-binding protein PIL1 [Saccharomyces cerevisiae S288C]	91.05960264900662	5.12049e-163	78.9090909090909	339.0	Eisosome core component; eisosomes are large immobile cell cortex structures associated with endocytosis; detected in phosphorylated state in mitochondria; phosphorylated on Thr233 upon Pkc1p hyperactivation in a Slt2p MAPK-dependent fashion; null mutant shows activation of Pkc1p/Ypk1p stress resistance pathways; member of BAR domain family; protein increases in abundance and relocalizes from pla…
	PAS_chr1-3_0024	8197957	Succinate semialdehyde dehydrogenase	XP_002489360	Gene Names Protein names Gene Ontology (biological process) Gene Ontology (molecular function) Gene Ontology (cellular component) PAS_chr1-3_0024 Succinate-semialdehyde dehydrogenase (EC 1.2.1.16) gamma-aminobutyric acid catabolic process [GO:0009450] succinate-semialdehyde dehydrogenase (NAD+) activity [GO:0004777]; succinate-semialdehyde dehydrogenase (NADP+) activity [GO:0036243]				NP_009560	succinate-semialdehyde dehydrogenase (NAD(P)(+)) [Saccharomyces cerevisiae S288C]	96.03174603174604	0.0	52.68595041322314	497.0
	PAS_chr2-1_0093	8198489	GDP-mannose pyrophosphorylase (mannose-1-phosphate guanyltransferase), synthesizes GDP-mannose from	XP_002490974	GDP-mannose pyrophosphorylase (Mannose-1-phosphate guanyltransferase), synthesizes GDP-mannose from	cellular nitrogen compound biosynthetic process [GO:0044271]	transferase activity [GO:0016740]		NP_010228	mannose-1-phosphate guanylyltransferase [Saccharomyces cerevisiae S288C]	99.3212669683258	1.41589e-47	28.473804100227788	361.0
	PAS_chr2-1_0782	8198059	uncharacterized protein	XP_002491719	Gene Names Protein names Gene Ontology (biological process) Gene Ontology (molecular function) Gene Ontology (cellular component) PAS_chr2-1_0782 PSP1 C-terminal domain-containing protein				NP_010793	Psp1p [Saccharomyces cerevisiae S288C]	42.8921568627451	1.80889e-24	29.130434782608695	841.0	Asn and gln rich hypothetical protein; high-copy suppressor of POL1 (DNA polymerase alpha) and partial suppressor of CDC2 (polymerase delta) and CDC6 (pre-RC loading factor) mutations; overexpression results in growth inhibition; PSP1 has a paralog, YLR177W, that arose from the whole genome duplication
	PAS_chr1-1_0070	8197909	Steryl ester hydrolase, one of three gene products (Yeh1p, Yeh2p, Tgl1p)	XP_002489711	Steryl ester hydrolase, one of three gene products (Yeh1p, Yeh2p, Tgl1p)	lipid metabolic process [GO:0006629]	hydrolase activity, acting on ester bonds [GO:0016788]		NP_012782	sterol esterase [Saccharomyces cerevisiae S288C]	85.74660633484163	4.10151e-85	38.80208333333333	548.0
	PAS_chr3_1258	8200163	uncharacterized protein	XP_002493377	E3 ubiquitin ligase complex SCF subunit	mitotic nuclear membrane biogenesis [GO:0101026]; negative regulation of mitotic metaphase/anaphase transition [GO:0045841]; protein ubiquitination [GO:0016567]; regulation of DNA recombination [GO:0000018]; resolution of meiotic recombination intermediates [GO:0000712]; SCF-dependent proteasomal ubiquitin-dependent protein catabolic process [GO:0031146]	ubiquitin ligase-substrate adaptor activity [GO:1990756]	nuclear SCF ubiquitin ligase complex [GO:0043224]; RAVE complex [GO:0043291]; single-stranded DNA-dependent ATP-dependent DNA helicase complex [GO:0017117]	NP_010615	SCF ubiquitin ligase subunit SKP1 [Saccharomyces cerevisiae S288C]	96.80851063829788	2.71399e-74	57.948717948717956	194.0	Evolutionarily conserved kinetochore protein; part of multiple protein complexes, including the SCF ubiquitin ligase complex, the CBF3 complex that binds centromeric DNA, and the RAVE complex that regulates assembly of the V-ATPase; protein abundance increases in response to DNA replication stress
	PAS_chr1-1_0277	8197929	Protein with a possible role in tRNA export	XP_002489930	6-phosphogluconolactonase-like protein	carbohydrate metabolic process [GO:0005975]; pentose-phosphate shunt [GO:0006098]	6-phosphogluconolactonase activity [GO:0017057]		NP_014432	Sol1p [Saccharomyces cerevisiae S288C]	98.96193771626297	1.45849e-146	67.0926517571885	321.0	Protein with a possible role in tRNA export; shows similarity to 6-phosphogluconolactonase non-catalytic domains but does not exhibit this enzymatic activity; homologous to Sol3p and Sol4p; SOL1 has a paralog, SOL2, that arose from the whole genome duplication; protein abundance increases in response to DNA replication stress
	PAS_chr2-1_0353	8199041	Hypothetical protein	XP_002491253	Uncharacterized protein				NP_011662	Ecl1p [Saccharomyces cerevisiae S288C]	50.39370078740157	0.00521883	29.545454545454547	211.0	hypothetical protein; mitochondrial-dependent role in the extension of chronological lifespan; overexpression increases oxygen consumption and respiratory activity while deletion results in reduced oxygen consumption under conditions of caloric restriction; induced by iron homeostasis transcription factor Aft2p; multicopy suppressor of temperature sensitive hsf1 mutant; induced by treatment with …
	PAS_chr1-4_0047	8196884	Beta subunit of heterooctameric phosphofructokinase involved in glycolysis	XP_002490159	ATP-dependent 6-phosphofructokinase subunit beta (EC 2.7.1.11) (ATP-dependent 6-phosphofructokinase 2) (ATP-PFK 2) (Phosphofructokinase 2) (Phosphohexokinase 2)	fructose 6-phosphate metabolic process [GO:0006002]	6-phosphofructokinase activity [GO:0003872]; ATP binding [GO:0005524]; metal ion binding [GO:0046872]	cytoplasm [GO:0005737]	NP_013932	6-phosphofructokinase subunit beta [Saccharomyces cerevisiae S288C]	99.12854030501089	0.0	58.280922431865825	959.0
	PAS_chr2-1_0518	8198440	uncharacterized protein	XP_002491431	Hsp90 cochaperone, interacts with the Ssa group of the cytosolic Hsp70 chaperones	protein folding [GO:0006457]; protein targeting to mitochondrion [GO:0006626]	ATPase inhibitor activity [GO:0042030]; Hsp70 protein binding [GO:0030544]; Hsp90 protein binding [GO:0051879]; mRNA binding [GO:0003729]	cytoplasm [GO:0005737]	NP_014670	Hsp90 cochaperone STI1 [Saccharomyces cerevisiae S288C]	99.82517482517483	0.0	60.17094017094017	589.0
	PAS_chr2-2_0038	8199222	Putative serine/threonine protein kinase	XP_002492178	Serine/threonine protein kinase	phosphorylation [GO:0016310]	ATP binding [GO:0005524]; protein serine/threonine kinase activity [GO:0004674]		NP_012593	protein kinase PTK2 [Saccharomyces cerevisiae S288C]	45.04716981132076	3.29669e-106	43.35839598997494	818.0	Serine/threonine protein kinase; involved in regulation of ion transport across plasma membrane; carboxyl terminus is essential for glucose-dependent Pma1p activation via phosphorylation of Pma1p-Ser899; enhances spermine uptake; PTK2 has a paralog, PTK1, that arose from the whole genome duplication
	PAS_chr4_0969	8201443	uncharacterized protein	XP_002493932	Gene Names Protein names Gene Ontology (biological process) Gene Ontology (molecular function) Gene Ontology (cellular component) PAS_chr4_0969 CBM21 domain-containing protein				NP_010974	Gip2p [Saccharomyces cerevisiae S288C]	17.041800643086816	2.53751e-11	35.96491228070175	548.0	Putative regulatory subunit of protein phosphatase Glc7p; involved in glycogen metabolism; contains a conserved motif (GVNK motif) that is also found in Gac1p, Pig1p, and Pig2p; GIP2 has a paralog, PIG2, that arose from the whole genome duplication
	PAS_chr3_0463	8199591	Hypothetical protein	XP_002492691	Gene Names Protein names Gene Ontology (biological process) Gene Ontology (molecular function) Gene Ontology (cellular component) PAS_chr3_0463 Uncharacterized protein				NP_011976	phosphatidylinositol 4-phosphate-binding protein [Saccharomyces cerevisiae S288C]	30.985915492957744	1.63761	26.495726495726498	585.0
	PAS_chr4_0009	8200535	Hypothetical protein	XP_002493417	Uncharacterized protein			membrane [GO:0016020]	NP_009865	uncharacterized protein YCL068C [Saccharomyces cerevisiae S288C]	14.776632302405499	1.68849	32.55813953488372	260.0
	PAS_chr2-2_0403	8199110	Hypothetical protein	XP_002491785	Uncharacterized protein				NP_009516	Apl3p [Saccharomyces cerevisiae S288C]	37.704918032786885	0.0309542	33.33333333333333	1025.0	Alpha-adaptin; large subunit of the clathrin associated protein complex (AP-2); involved in vesicle mediated transport
	PAS_chr2-2_0019	8198978	Peroxisomal 2,4-dienoyl-CoA reductase, auxiliary enzyme of fatty acid beta-oxidation	XP_002492197	Peroxisomal 2,4-dienoyl-CoA reductase, auxiliary enzyme of fatty acid beta-oxidation		oxidoreductase activity [GO:0016491]		NP_014197	2,4-dienoyl-CoA reductase (NADPH) [Saccharomyces cerevisiae S288C]	93.9068100358423	2.20978e-24	33.33333333333333	292.0
	PAS_chr3_1087	8200047	Vacuolar aspartyl protease (proteinase A)	XP_002493333	Vacuolar aspartyl protease (Proteinase A)	cytoplasm to vacuole transport by the Cvt pathway [GO:0032258]; lysosomal microautophagy [GO:0016237]; pexophagy [GO:0000425]; proteolysis involved in protein catabolic process [GO:0051603]	aspartic-type endopeptidase activity [GO:0004190]; disordered domain specific binding [GO:0097718]; oligosaccharide binding [GO:0070492]	fungal-type vacuole [GO:0000324]; protein-containing complex [GO:0032991]	NP_015171	proteinase A [Saccharomyces cerevisiae S288C]	94.39024390243902	0.0	71.0594315245478	405.0
	PAS_chr1-4_0520	8197104	Guanine deaminase, a catabolic enzyme of the guanine salvage pathway	XP_002490652	Gene Names Protein names Gene Ontology (biological process) Gene Ontology (molecular function) Gene Ontology (cellular component) PAS_chr1-4_0520 Guanine deaminase, a catabolic enzyme of the guanine salvage pathway hydrolase activity, acting on carbon-nitrogen (but not peptide) bonds [GO:0016810]				NP_010043	guanine deaminase [Saccharomyces cerevisiae S288C]	70.93275488069413	6.80025e-22	26.392961876832842	489.0
	PAS_chr3_0983	8199729	Actin-associated protein, subunit of a complex (Rvs161p-Rvs167p)	XP_002493225	Actin-associated protein, subunit of a complex (Rvs161p-Rvs167p)	actin cortical patch localization [GO:0051666]; endocytosis [GO:0006897]		cytoplasm [GO:0005737]	NP_010676	amphiphysin [Saccharomyces cerevisiae S288C]	48.4251968503937	4.58726e-14	45406	482.0
	PAS_chr3_0362	8200213	Hypothetical protein	XP_002492584	Gene Names Protein names Gene Ontology (biological process) Gene Ontology (molecular function) Gene Ontology (cellular component) PAS_chr3_0362 Mitochondrial peculiar membrane protein 1				NP_012469	Mpm1p [Saccharomyces cerevisiae S288C]	29.82456140350877	3.4502e-11	34.11764705882353	252.0	Mitochondrial intermembrane space hypothetical protein
	PAS_chr3_0192	8199942	Hypothetical protein	XP_002492400	Gene Names Protein names Gene Ontology (biological process) Gene Ontology (molecular function) Gene Ontology (cellular component) PAS_chr3_0192 Uncharacterized protein				NP_010628	arginine--tRNA ligase [Saccharomyces cerevisiae S288C]	21.15942028985507	1.36838	26.08695652173913	607.0
	PAS_chr2-1_0253	8198802	Hypothetical protein	XP_002491145	Gene Names Protein names Gene Ontology (biological process) Gene Ontology (molecular function) Gene Ontology (cellular component) PAS_chr2-1_0253 Uncharacterized protein				NP_012131	Vhs2p [Saccharomyces cerevisiae S288C]	37.44493392070485	0.0303899	35.55555555555556	436.0	Regulator of septin dynamics; involved in the regulation of septin dynamics at bud neck after mitotic entry, likely by stabilizing septin structure; regulated at post-translational level by cell cycle dependent phosphorylation; likely phosphorylated by Cdc28p and dephosphorylated by Cdc14p before cytokinesis; high-copy suppressor of synthetic lethality of sis2 sit4 double mutant; VHS2 has a paral…
	PAS_chr3_0075	8200185	uncharacterized protein	XP_002492287	Gene Names Protein names Gene Ontology (biological process) Gene Ontology (molecular function) Gene Ontology (cellular component) PAS_chr3_0075 Uncharacterized protein				NP_014121	Caf120p [Saccharomyces cerevisiae S288C]	39.49329359165425	3.8096e-25	28.421052631578945	1060.0
	PAS_chr1-4_0450	8197038	N-succinyl-5-aminoimidazole-4-carboxamide ribotide (SAICAR) synthetase	XP_002490582	Gene Names Protein names Gene Ontology (biological process) Gene Ontology (molecular function) Gene Ontology (cellular component) PAS_chr1-4_0450 Phosphoribosylaminoimidazole-succinocarboxamide synthase (EC 6.3.2.6) (SAICAR synthetase) 'de novo' IMP biosynthetic process [GO:0006189] ATP binding [GO:0005524]; phosphoribosylaminoimidazolesuccinocarboxamide synthase activity [GO:0004639]				NP_009409	phosphoribosylaminoimidazolesuccinocarboxamide synthase [Saccharomyces cerevisiae S288C]	100.0	2.81415e-149	67.97385620915033	306.0
	PAS_chr2-1_0851	8198413	uncharacterized protein	XP_002491400	Major facilitator superfamily (MFS) profile domain-containing protein		transmembrane transporter activity [GO:0022857]	membrane [GO:0016020]	NP_010785	myo-inositol transporter ITR1 [Saccharomyces cerevisiae S288C]	92.66409266409266	1.75022e-168	51.85950413223141	584.0	Myo-inositol transporter; member of the sugar transporter superfamily; expression is repressed by inositol and choline via Opi1p and derepressed via Ino2p and Ino4p; relative distribution to the vacuole increases upon DNA replication stress; ITR1 has a paralog, ITR2, that arose from the whole genome duplication
	PAS_chr3_0464	8199592	uncharacterized protein	XP_002492692	Coiled-coil domain-containing protein 47	endoplasmic reticulum calcium ion homeostasis [GO:0032469]	calcium ion binding [GO:0005509]	endoplasmic reticulum [GO:0005783]; membrane [GO:0016020]	NP_014418	uncharacterized protein YNR021W [Saccharomyces cerevisiae S288C]	95.94594594594594	2.36614e-43	29.015544041450774	404.0
	PAS_chr1-1_0211	8196714	Putative vacuolar protein sorting-associated protein vps13	XP_002489861	Vacuolar protein sorting-associated protein	late endosome to vacuole transport [GO:0045324]; lipid transport [GO:0006869]; protein retention in Golgi apparatus [GO:0045053]		Golgi apparatus [GO:0005794]	NP_013060	membrane morphogenesis protein VPS13 [Saccharomyces cerevisiae S288C]	100.0	0.0	39.9874843554443	3144.0	Protein involved in prospore membrane morphogenesis; peripheral membrane protein that localizes to the prospore membrane and at numerous membrane contact sites; involved in sporulation, vacuolar protein sorting, prospore membrane formation during sporulation, and protein-Golgi retention; required for mitochondrial integrity; contains a PH-like domain; homologous to human CHAC and COH1 which are i…
	PAS_chr2-2_0067	8199172	CAP (cyclase-associated protein) subunit of adenylyl cyclase complex	XP_002492145	Adenylyl cyclase-associated protein	actin filament organization [GO:0007015]; adenylate cyclase-activating glucose-activated G protein-coupled receptor signaling pathway [GO:0010619]; negative regulation of cell growth [GO:0030308]; negative regulation of conjugation with cellular fusion [GO:0031138]	actin binding [GO:0003779]	division septum [GO:0000935]; growing cell tip [GO:0035838]	NP_014261	adenylate cyclase-binding protein [Saccharomyces cerevisiae S288C]	99.22928709055877	1.20932e-148	45.83333333333333	526.0
	PAS_chr1-1_0097	8197223	Cyclin, interacts with Pho85p cyclin-dependent kinase (Cdk), induced by Gcn4p at level of transcript	XP_002489740	Small COPII coat GTPase SAR1 (EC 3.6.5.-)	endoplasmic reticulum to Golgi vesicle-mediated transport [GO:0006888]; intracellular protein transport [GO:0006886]; mitochondrial fission [GO:0000266]; mitochondrial membrane organization [GO:0007006]; nuclear envelope organization [GO:0006998]; positive regulation of ER to Golgi vesicle-mediated transport [GO:1902953]; positive regulation of protein exit from endoplasmic reticulum [GO:0070863]…	GTP binding [GO:0005525]; GTPase activity [GO:0003924]	COPII vesicle coat [GO:0030127]; endoplasmic reticulum exit site [GO:0070971]; endoplasmic reticulum membrane [GO:0005789]; Golgi membrane [GO:0000139]; mitochondria-associated endoplasmic reticulum membrane [GO:0044233]; mitochondrion [GO:0005739]	NP_011938	Pcl5p [Saccharomyces cerevisiae S288C]	39.67611336032389	1.4747e-13	36.11111111111111	229.0	Cyclin; interacts with and phosphorylated by Pho85p cyclin-dependent kinase (Cdk), induced by Gcn4p at level of transcription, specifically required for Gcn4p degradation, may be sensor of cellular protein biosynthetic capacity
	PAS_chr3_0286	8200114	Hypothetical protein	XP_002492505	Gene Names Protein names Gene Ontology (biological process) Gene Ontology (molecular function) Gene Ontology (cellular component) PAS_chr3_0286 CBM21 domain-containing protein				NP_013375	protein phosphatase regulator PIG1 [Saccharomyces cerevisiae S288C]	43.89763779527559	2.09705e-10	23.728813559322035	648.0	Putative targeting subunit for type-1 protein phosphatase Glc7p; tethers Glc7p to Gsy2p glycogen synthase; PIG1 has a paralog, GAC1, that arose from the whole genome duplication
	PAS_chr4_0115	8201322	uncharacterized protein	XP_002493520	Gene Names Protein names Gene Ontology (biological process) Gene Ontology (molecular function) Gene Ontology (cellular component) PAS_chr4_0115 Minor isoform of tropomyosin, binds to and stabilizes actin cables and filaments				NP_014320	tropomyosin TPM1 [Saccharomyces cerevisiae S288C]	100.0	4.76345e-45	46.231155778894475	199.0	Major isoform of tropomyosin; binds to and stabilizes actin cables and filaments, which direct polarized cell growth and the distribution of several organelles; acetylated by the NatB complex and acetylated form binds actin most efficiently; TPM1 has a paralog, TPM2, that arose from the whole genome duplication
	PAS_chr3_1011	8199755	Cytosolic and mitochondrial glutathione oxidoreductase	XP_002493251	Glutathione reductase (EC 1.8.1.7)	cell redox homeostasis [GO:0045454]; glutathione metabolic process [GO:0006749]	flavin adenine dinucleotide binding [GO:0050660]; glutathione-disulfide reductase (NADP) activity [GO:0004362]; NADP binding [GO:0050661]	cytoplasm [GO:0005737]	NP_015234	glutathione-disulfide reductase GLR1 [Saccharomyces cerevisiae S288C]	99.78354978354979	0.0	69.87179487179486	483.0	Cytosolic and mitochondrial glutathione oxidoreductase; converts oxidized glutathione to reduced glutathione; cytosolic Glr1p is the main determinant of the glutathione redox state of the mitochondrial intermembrane space; mitochondrial Glr1p has a role in resistance to hyperoxia; protein abundance increases in response to DNA replication stress
	PAS_chr4_0863	8201261	Hypothetical protein	XP_002494312	Gene Names Protein names Gene Ontology (biological process) Gene Ontology (molecular function) Gene Ontology (cellular component) PAS_chr4_0863 Uncharacterized protein				NP_012326	Cbp1p [Saccharomyces cerevisiae S288C]	36.655948553054664	4.53778e-09	21.338912133891213	654.0	Mitochondrial protein, regulator of COB mRNA stability and translation; interacts with the 5'-untranslated region of the COB mRNA; found in a complex at the inner membrane along with Pet309p; localizes to mitochondrial foci upon DNA replication stress
	PAS_chr1-3_0088	8197398	Hypothetical protein	XP_002489426	Protein transport protein SEC13	COPII-coated vesicle budding [GO:0090114]; mRNA transport [GO:0051028]; nuclear pore localization [GO:0051664]; positive regulation of DNA-templated transcription [GO:0045893]; positive regulation of ER to Golgi vesicle-mediated transport [GO:1902953]; positive regulation of protein exit from endoplasmic reticulum [GO:0070863]; positive regulation of TORC1 signaling [GO:1904263]; protein transpor…	structural molecule activity [GO:0005198]	COPII vesicle coat [GO:0030127]; endoplasmic reticulum membrane [GO:0005789]; GATOR2 complex [GO:0061700]; nuclear pore outer ring [GO:0031080]	NP_014141	Dsl1p [Saccharomyces cerevisiae S288C]	10.08174386920981	0.0157347	28.37837837837838	754.0	Peripheral membrane protein needed for Golgi-to-ER retrograde traffic; mediates Sey1p-independent homotypic ER fusion; forms Dsl1 tethering complex with Sec39p and Tip20p that forms a stable complex with ER SNAREs Sec20p, Ufe1p and Use1p and is functionally conserved from yeast to mammalian cells; component of the ER target site that interacts with coatomer; interacts with different subunits of C…
	PAS_chr4_0613	8201288	Adenylosuccinate synthase	XP_002494052	Adenylosuccinate synthetase (AMPSase) (AdSS) (EC 6.3.4.4) (IMP--aspartate ligase)	'de novo' AMP biosynthetic process [GO:0044208]	adenylosuccinate synthase activity [GO:0004019]; GTP binding [GO:0005525]; magnesium ion binding [GO:0000287]	cytoplasm [GO:0005737]	NP_014179	adenylosuccinate synthase [Saccharomyces cerevisiae S288C]	100.0	0.0	75.69444444444444	433.0
	PAS_chr1-4_0384	8196974	Amphiphysin-like lipid raft protein	XP_002490510	Amphiphysin-like lipid raft protein	actin cortical patch localization [GO:0051666]; actin cytoskeleton organization [GO:0030036]; conjugation with cellular fusion [GO:0000747]; endocytosis [GO:0006897]; lipid tube assembly [GO:0060988]; plasma membrane tubulation [GO:0097320]; regulation of endocytosis [GO:0030100]; response to osmotic stress [GO:0006970]; response to starvation [GO:0042594]	cytoskeletal protein binding [GO:0008092]; lipid binding [GO:0008289]	actin cortical patch [GO:0030479]; mating projection [GO:0005937]; membrane raft [GO:0045121]; Rvs161p-Rvs167p complex [GO:1990528]	NP_009935	amphiphysin-like protein RVS161 [Saccharomyces cerevisiae S288C]	100.0	1.19816e-144	71.42857142857143	265.0
	PAS_chr4_0150	8201060	Aspartate kinase (L-aspartate 4-P-transferase)	XP_002493554	Gene Names Protein names Gene Ontology (biological process) Gene Ontology (molecular function) Gene Ontology (cellular component) PAS_chr4_0150 Aspartokinase (EC 2.7.2.4) alpha-amino acid metabolic process [GO:1901605]; amino acid biosynthetic process [GO:0008652]; phosphorylation [GO:0016310] aspartate kinase activity [GO:0004072]				NP_010972	aspartate kinase [Saccharomyces cerevisiae S288C]	97.6878612716763	0.0	62.86266924564797	527.0
	PAS_chr2-1_0413	8198881	uncharacterized protein	XP_002491314	FAS1 domain-containing protein			membrane [GO:0016020]; vacuole [GO:0005773]	NP_013101	uncharacterized protein YLR001C [Saccharomyces cerevisiae S288C]	91.40811455847255	1.74802e-101	32.52720677146312	862.0
	PAS_chr2-2_0289	8198291	Hypothetical protein	XP_002491901	RRM domain-containing protein		RNA binding [GO:0003723]		NP_012266	Sgn1p [Saccharomyces cerevisiae S288C]	29.296875	6.77061e-05	38.15789473684211	250.0	Cytoplasmic RNA-binding protein; contains an RNA recognition motif (RRM); may have a role in mRNA translation, as suggested by genetic interactions with genes encoding proteins involved in translational initiation
	PAS_chr4_0338	8200779	Peroxisomal 2,4-dienoyl-CoA reductase, auxiliary enzyme of fatty acid beta-oxidation	XP_002493760	Gene Names Protein names Gene Ontology (biological process) Gene Ontology (molecular function) Gene Ontology (cellular component) PAS_chr4_0338 Peroxisomal 2,4-dienoyl-CoA reductase, auxiliary enzyme of fatty acid beta-oxidation				NP_014197	2,4-dienoyl-CoA reductase (NADPH) [Saccharomyces cerevisiae S288C]	97.27626459143968	3.97654e-31	33.07086614173229	292.0
	PAS_chr1-1_0158	8196662	Putative transmembrane protein involved in export of ammonia, a starvation signal	XP_002489803	Complex 1 LYR protein domain-containing protein	mitochondrial respiratory chain complex II assembly [GO:0034553]		mitochondrion [GO:0005739]	NP_014399	putative ammonium permease ATO2 [Saccharomyces cerevisiae S288C]	97.71863117870723	1.30591e-107	57.52895752895753	282.0	Putative transmembrane protein involved in export of ammonia; ammonia is a starvation signal that promotes cell death in aging colonies; phosphorylated in mitochondria; member of the TC 9.B.33 YaaH family; homolog of Y. lipolytica Gpr1p; ATO2 has a paralog, ADY2, that arose from the whole genome duplication
	PAS_chr4_0359	8200800	Hypothetical protein	XP_002493782	Gene Names Protein names Gene Ontology (biological process) Gene Ontology (molecular function) Gene Ontology (cellular component) PAS_chr4_0359 Uncharacterized protein				NP_013209	uncharacterized protein YLR108C [Saccharomyces cerevisiae S288C]	28.90995260663507	0.81363	32.25806451612903	485.0
	PAS_chr4_0899	8201303	GTP-binding protein	XP_002494348	GTP-binding protein	cytoplasm to vacuole transport by the Cvt pathway [GO:0032258]; endocytosis [GO:0006897]; macroautophagy [GO:0016236]; piecemeal microautophagy of the nucleus [GO:0034727]; regulation of protein-containing complex assembly [GO:0043254]; regulation of vacuole fusion, non-autophagic [GO:0032889]; retrograde transport, endosome to Golgi [GO:0042147]; vacuole inheritance [GO:0000011]	GTP binding [GO:0005525]; GTPase activity [GO:0003924]; protein-containing complex binding [GO:0044877]	cytosol [GO:0005829]; fungal-type vacuole membrane [GO:0000329]; vacuole-mitochondrion membrane contact site [GO:1990816]	NP_013713	Rab family GTPase YPT7 [Saccharomyces cerevisiae S288C]	100.0	1.57988e-105	67.78846153846155	208.0	Rab family GTPase; GTP-binding protein of the rab family; required for homotypic fusion event in vacuole inheritance, for endosome-endosome fusion; localizes to sites of contact between the vacuole and mitochondria (vCLAMPs); interacts with the cargo selection/retromer complex for retrograde sorting; similar to mammalian Rab7
	PAS_chr2-1_0201	8198583	Hypothetical protein	XP_002491089	Uncharacterized protein			membrane [GO:0016020]	NP_010274	glutathione-disulfide reductase GRX6 [Saccharomyces cerevisiae S288C]	46.74329501915709	5.88021e-11	30.64516129032258	231.0	Cis-golgi localized monothiol glutaredoxin, binds Fe-S cluster; more similar in activity to dithiol than other monothiol glutaredoxins; involved in the oxidative stress response; GRX6 has a paralog, GRX7, that arose from the whole genome duplication
	PAS_FragB_0075	8196515	Lactose regulatory protein	XP_002490850	Gene Names Protein names Gene Ontology (biological process) Gene Ontology (molecular function) Gene Ontology (cellular component) PAS_FragB_0075 Lactose regulatory protein DNA-templated transcription [GO:0006351] DNA binding [GO:0003677]; DNA-binding transcription factor activity, RNA polymerase II-specific [GO:0000981]; zinc ion binding [GO:0008270]				NP_015076	galactose-responsive transcription factor GAL4 [Saccharomyces cerevisiae S288C]	40.301507537688444	1.57009e-43	29.44038929440389	881.0	DNA-binding transcription factor required for activating GAL genes; responds to galactose; repressed by Gal80p and activated by Gal3p
	PAS_chr1-1_0076	8197202	40S ribosomal protein S22	XP_002489716	Protein component of the small (40S) ribosomal subunit	translation [GO:0006412]	structural constituent of ribosome [GO:0003735]	ribonucleoprotein complex [GO:1990904]; ribosome [GO:0005840]	NP_012345	ribosomal 40S subunit protein S22A [Saccharomyces cerevisiae S288C]	100.0	6.17141e-90	91.53846153846153	130.0
	PAS_chr2-2_0066	8199171	uncharacterized protein	XP_002492146	Protein chaperone involved in regulation of the HSP90 and HSP70 functions	protein folding [GO:0006457]; response to heat [GO:0009408]	ATP binding [GO:0005524]; Hsp70 protein binding [GO:0030544]; metal ion binding [GO:0046872]; unfolded protein binding [GO:0051082]		NP_014335	type I HSP40 co-chaperone YDJ1 [Saccharomyces cerevisiae S288C]	100.0	0.0	65.77669902912622	409.0
	PAS_chr3_1099	8199693	Glycerol proton symporter of the plasma membrane, subject to glucose-induced inactivation	XP_002493344	Glycerol proton symporter of the plasma membrane, subject to glucose-induced inactivation		transmembrane transporter activity [GO:0022857]	membrane [GO:0016020]	NP_010825	glucose-inactivated glycerol proton symporter STL1 [Saccharomyces cerevisiae S288C]	80.63943161634103	6.34863e-74	32.70440251572327	569.0	Glycerol proton symporter of the plasma membrane; subject to glucose-induced inactivation, strongly but transiently induced when cells are subjected to osmotic shock
	PAS_chr3_0986	8199732	Serine hydrolase with sequence similarity to monoglyceride lipase (MGL)	XP_002493228	Serine hydrolase with sequence similarity to monoglyceride lipase (MGL)	triglyceride metabolic process [GO:0006641]	acylglycerol lipase activity [GO:0047372]	lipid droplet [GO:0005811]; membrane [GO:0016020]	NP_012829	acylglycerol lipase [Saccharomyces cerevisiae S288C]	90.12738853503186	9.87064e-58	37.71626297577855	313.0
	PAS_chr1-4_0522	8197106	Conserved cysteine protease required for autophagy	XP_002490654	Cysteine protease (EC 3.4.22.-)	autophagy [GO:0006914]; protein transport [GO:0015031]; proteolysis [GO:0006508]	peptidase activity [GO:0008233]; protein-phosphatidylethanolamide deconjugating activity [GO:0019786]	nucleus [GO:0005634]; phagophore assembly site [GO:0000407]	NP_014176	cysteine protease ATG4 [Saccharomyces cerevisiae S288C]	84.7457627118644	6.6281e-76	34.7547974413646	494.0	Conserved cysteine protease required for autophagy; cleaves Atg8p to a form required for autophagosome and Cvt vesicle generation
	PAS_chr2-1_0490	8198117	Nitrogen catabolite repression transcriptional regulator	XP_002491401	Nitrogen catabolite repression transcriptional regulator				NP_014170	glutathione peroxidase [Saccharomyces cerevisiae S288C]	87.01298701298701	4.47904e-28	32.327586206896555	354.0
	PAS_chr1-1_0033	8197907	Hypothetical protein	XP_002489672	Uncharacterized protein		transcription corepressor activity [GO:0003714]		NP_011843	transcriptional regulator OPI1 [Saccharomyces cerevisiae S288C]	57.21649484536082	1.81299e-16	27.169811320754718	404.0	Transcriptional regulator of a variety of genes; phosphorylation by protein kinase A stimulates Opi1p function in negative regulation of phospholipid biosynthetic genes; involved in telomere maintenance; null exhibits disrupted mitochondrial metabolism and low cardiolipin content, strongly correlated with overproduction of inositol; binds to phosphatidic acid
	PAS_c121_0004	8197503	Hypothetical protein	XP_002490796	Gene Names Protein names Gene Ontology (biological process) Gene Ontology (molecular function) Gene Ontology (cellular component) PAS_c121_0004 Uncharacterized protein				NP_012493	Mhp1p [Saccharomyces cerevisiae S288C]	77.491961414791	1.29989e-145	30.835486649440135	1398.0	Microtubule-associated protein involved in microtubule organization; involved in assembly and stabilization of microtubules; overproduction results in cell cycle arrest at G2 phase; similar to Drosophila protein MAP and to mammalian MAP4 proteins
	PAS_chr2-2_0305	8198294	Putative kinase	XP_002491882	Kinase	pentose metabolic process [GO:0019321]	D-ribulokinase activity [GO:0019150]		NP_010394	putative phosphotransferase [Saccharomyces cerevisiae S288C]	94.25901201602136	0.0	52.6536312849162	715.0
	PAS_chr4_0617	8201326	Hypothetical protein	XP_002494056	Kinesin motor domain-containing protein	microtubule-based movement [GO:0007018]	ATP binding [GO:0005524]; microtubule binding [GO:0008017]; microtubule motor activity [GO:0003777]	cytoskeleton [GO:0005856]	NP_015170	Kip2p [Saccharomyces cerevisiae S288C]	33.67875647668394	2.66797e-15	26.881720430107524	706.0	Kinesin-related motor protein involved in mitotic spindle positioning; stabilizes microtubules by targeting Bik1p to the plus end; functions as a microtubule polymerase and catastrophe inhibitor in vitro; Kip2p levels are controlled during the cell cycle
	PAS_chr3_0438	8199568	uncharacterized protein	XP_002492666	Gene Names Protein names Gene Ontology (biological process) Gene Ontology (molecular function) Gene Ontology (cellular component) PAS_chr3_0438 Member of the PUF protein family, which is defined by the presence of Pumilio homology domains negative regulation of translation [GO:0017148]; regulation of biological quality [GO:0065008] mRNA binding [GO:0003729]				NP_011501	Puf4p [Saccharomyces cerevisiae S288C]	55.78231292517006	1.30549e-76	41.00294985250738	888.0	Member of the PUF protein family; PUF family is defined by the presence of Pumilio homology domains that confer RNA binding activity; preferentially binds mRNAs encoding nucleolar ribosomal RNA-processing factors
	PAS_chr3_1228	8200345	uncharacterized protein	XP_002493088	Uncharacterized protein	protein import into nucleus [GO:0006606]	small GTPase binding [GO:0031267]	nucleus [GO:0005634]	NP_012608	Ran GTPase-binding protein MOG1 [Saccharomyces cerevisiae S288C]	97.0	1.42232e-30	36.04060913705584	218.0	Conserved nuclear protein that interacts with GTP-Gsp1p; stimulates nucleotide release from Gsp1p; involved in nuclear protein import; nucleotide release is inhibited by Yrb1p
	PAS_chr4_0012	8200538	Hypothetical protein	XP_002493420	Gene Names Protein names Gene Ontology (biological process) Gene Ontology (molecular function) Gene Ontology (cellular component) PAS_chr4_0012 Alpha-L-rhamnosidase six-hairpin glycosidase domain-containing protein carbohydrate metabolic process [GO:0005975] hydrolase activity, hydrolyzing O-glycosyl compounds [GO:0004553]				NP_015243	DNA-binding ATPase [Saccharomyces cerevisiae S288C]	9.667673716012084	0.529519	26.5625	1867.0
	PAS_chr3_1208	8200375	uncharacterized protein	XP_002492902	Gene Names Protein names Gene Ontology (biological process) Gene Ontology (molecular function) Gene Ontology (cellular component) PAS_chr3_1208 Uncharacterized protein				NP_015063	Cub1p [Saccharomyces cerevisiae S288C]	85.63218390804597	2.84077e-134	44.79371316306484	551.0	Conserved fungal gene linked to DNA repair and proteasome function; putative substrate of cAMP-dependent protein kinase (PKA); green fluorescent protein (GFP)-fusion protein localizes to the cytoplasm and nucleus; YPL260W is not an essential gene; protein abundance increases in response to DNA replication stress
	PAS_chr1-1_0035	8197552	Delta subunit of the coatomer complex (COPI), which coats Golgi-derived transport vesicles	XP_002489674	Coatomer subunit delta	protein transport [GO:0015031]; retrograde vesicle-mediated transport, Golgi to endoplasmic reticulum [GO:0006890]		COPI vesicle coat [GO:0030126]; Golgi membrane [GO:0000139]	NP_116709	coatomer subunit delta [Saccharomyces cerevisiae S288C]	25.142045454545453	5.7489e-63	57.865168539325836	546.0
	PAS_chr1-4_0635	8197843	Hypothetical protein	XP_002490776	Gene Names Protein names Gene Ontology (biological process) Gene Ontology (molecular function) Gene Ontology (cellular component) PAS_chr1-4_0635 Uncharacterized protein				NP_009603	Fmp23p [Saccharomyces cerevisiae S288C]	18.627450980392158	4.46963e-05	52.5	175.0	hypothetical protein; proposed to be involved in iron or copper homeostasis; the authentic, non-tagged protein is detected in highly purified mitochondria in high-throughput studies
	PAS_chr1-3_0289	8196817	Hypothetical protein	XP_002489632	UBX domain-containing protein				NP_009832	Ubx7p [Saccharomyces cerevisiae S288C]	98.65771812080537	3.65388e-41	30.32258064516129	436.0	UBX (ubiquitin regulatory X) domain-containing protein; interacts with Cdc48p; UBX7 has a paralog, UBX6, that arose from the whole genome duplication
	PAS_chr2-2_0339	8198239	Component of the hexameric MCM complex	XP_002491847	DNA replication licensing factor MCM5 (EC 3.6.4.12)	DNA replication initiation [GO:0006270]; DNA unwinding involved in DNA replication [GO:0006268]; double-strand break repair via break-induced replication [GO:0000727]; pre-replicative complex assembly involved in nuclear cell cycle DNA replication [GO:0006267]; premeiotic DNA replication [GO:0006279]; regulation of DNA-templated DNA replication initiation [GO:0030174]; subtelomeric heterochromati…	ATP binding [GO:0005524]; ATP hydrolysis activity [GO:0016887]; chromatin binding [GO:0003682]; DNA replication origin binding [GO:0003688]; single-stranded DNA binding [GO:0003697]; single-stranded DNA helicase activity [GO:0017116]	chromosome, telomeric region [GO:0000781]; CMG complex [GO:0071162]; cytoplasm [GO:0005737]; MCM complex [GO:0042555]; nuclear pre-replicative complex [GO:0005656]; replication fork protection complex [GO:0031298]	NP_013376	MCM DNA helicase complex subunit MCM5 [Saccharomyces cerevisiae S288C]	100.0	0.0	59.66709346991037	775.0	Component of the Mcm2-7 hexameric helicase complex; MCM complex is important for priming origins of DNA replication in G1 and becomes an active ATP-dependent helicase that promotes DNA melting and elongation when activated by Cdc7p-Dbf4p in S-phase
	PAS_chr1-4_0545	8197676	Methylthioribose-1-phosphate isomerase	XP_002490680	Methylthioribose-1-phosphate isomerase (M1Pi) (MTR-1-P isomerase) (EC 5.3.1.23) (S-methyl-5-thioribose-1-phosphate isomerase) (Translation initiation factor eIF-2B subunit alpha/beta/delta-like protein)	L-methionine salvage from methylthioadenosine [GO:0019509]; L-methionine salvage from S-adenosylmethionine [GO:0019284]	S-methyl-5-thioribose-1-phosphate isomerase activity [GO:0046523]	cytoplasm [GO:0005737]; nucleus [GO:0005634]	NP_015443	S-methyl-5-thioribose-1-phosphate isomerase MRI1 [Saccharomyces cerevisiae S288C]	100.0	1.56384e-122	46.30071599045346	411.0	5'-methylthioribose-1-phosphate isomerase; catalyzes the isomerization of 5-methylthioribose-1-phosphate to 5-methylthioribulose-1-phosphate in the methionine salvage pathway
	PAS_chr3_0781	8200474	Glycogen synthase, similar to Gsy1p	XP_002493014	Gene Names Protein names Gene Ontology (biological process) Gene Ontology (molecular function) Gene Ontology (cellular component) PAS_chr3_0781 Glycogen [starch] synthase (EC 2.4.1.11) glycogen biosynthetic process [GO:0005978] glycogen (starch) synthase activity [GO:0004373]				NP_013359	glycogen (starch) synthase GSY2 [Saccharomyces cerevisiae S288C]	95.16358463726885	0.0	68.84057971014492	705.0	Glycogen synthase; expression induced by glucose limitation, nitrogen starvation, heat shock, and stationary phase; activity regulated by cAMP-dependent, Snf1p and Pho85p kinases as well as by the Gac1p-Glc7p phosphatase; GSY2 has a paralog, GSY1, that arose from the whole genome duplication; relocalizes from cytoplasm to plasma membrane upon DNA replication stress
	PAS_chr3_0361	8199494	Nicotinamidase	XP_002492582	Nicotinamidase	negative regulation of DNA amplification [GO:1904524]; nicotinate nucleotide salvage [GO:0019358]; rDNA heterochromatin formation [GO:0000183]; subtelomeric heterochromatin formation [GO:0031509]	nicotinamidase activity [GO:0008936]	chromosome, telomeric region [GO:0000781]; nucleus [GO:0005634]; peroxisome [GO:0005777]	NP_011478	nicotinamidase [Saccharomyces cerevisiae S288C]	92.69406392694064	1.929e-48	39.71291866028708	216.0
	PAS_chr4_0945	8200757	uncharacterized protein	XP_002493735	Gene Names Protein names Gene Ontology (biological process) Gene Ontology (molecular function) Gene Ontology (cellular component) PAS_chr4_0945 Uncharacterized protein				NP_012567	Rav1p [Saccharomyces cerevisiae S288C]	14.592274678111588	1.57927	24.637681159420293	1357.0	Subunit of RAVE complex (Rav1p, Rav2p, Skp1p); the RAVE complex promotes assembly of the V-ATPase holoenzyme; required for transport between the early and late endosome/PVC and for localization of TGN membrane proteins; potential Cdc28p substrate
	PAS_chr2-1_0734	8198352	uncharacterized protein	XP_002491664	Diphthamide biosynthesis protein	endocytic recycling [GO:0032456]	diphthine methylesterase activity [GO:0061685]	endosome [GO:0005768]	NP_009805	diphthamide synthase [Saccharomyces cerevisiae S288C]	98.26086956521739	4.69956e-70	34.096692111959285	387.0
	PAS_chr3_0681	8200381	RNA exonuclease, required for U4 snRNA maturation	XP_002492909	RNA exonuclease, required for U4 snRNA maturation	exonucleolytic trimming to generate mature 3'-end of 5.8S rRNA from tricistronic rRNA transcript (SSU-rRNA, 5.8S rRNA, LSU-rRNA) [GO:0000467]; mitochondrial genome maintenance [GO:0000002]; U4 snRNA 3'-end processing [GO:0034475]; U5 snRNA 3'-end processing [GO:0034476]	3'-5'-RNA exonuclease activity [GO:0000175]; nucleic acid binding [GO:0003676]	mitochondrion [GO:0005739]	NP_013160	Rex2p [Saccharomyces cerevisiae S288C]	98.59154929577466	6.94075e-88	59.55555555555555	269.0	3'-5' RNA exonuclease; involved in 3'-end processing of U4 and U5 snRNAs, 5S and 5.8S rRNAs, and RNase P and RNase MRP RNA; localized to mitochondria and null suppresses escape of mtDNA to nucleus in yme1 yme2 mutants; RNase D exonuclease
	PAS_chr2-1_0320	8199008	Protein containing a UCS (UNC-45/CRO1/SHE4) domain	XP_002491215	Protein containing a UCS (UNC-45/CRO1/SHE4) domain			cytoplasm [GO:0005737]	NP_014678	She4p [Saccharomyces cerevisiae S288C]	65.56927297668038	1.41978e-26	25.09505703422053	789.0	Protein containing a UCS (UNC-45/CRO1/SHE4) domain; binds to myosin motor domains to regulate myosin function; involved in endocytosis, polarization of the actin cytoskeleton, and asymmetric mRNA localization
	PAS_chr4_0628	8201337	Hypothetical protein	XP_002494067	Gene Names Protein names Gene Ontology (biological process) Gene Ontology (molecular function) Gene Ontology (cellular component) PAS_chr4_0628 Uncharacterized protein				NP_013180	cyclin-dependent protein serine/threonine kinase inhibiting protein SIC1 [Saccharomyces cerevisiae S288C]	28.4375	6.83022e-06	39.25233644859813	284.0	Cyclin-dependent kinase inhibitor (CKI); inhibitor of Cdc28-Clb kinase complexes that controls G1/S phase transition, preventing premature S phase and ensuring genomic integrity; phosphorylated by Clb5/6-Cdk1 and Cln1/2-Cdk1 kinase which regulate timing of Sic1p degradation; phosphorylation targets Sic1p for SCF(CDC4)-dependent turnover; functional homolog of mammalian Kip1
	PAS_chr3_0845	8200334	Lyso-phosphatidylcholine acyltransferase	XP_002493075	Gene Names Protein names Gene Ontology (biological process) Gene Ontology (molecular function) Gene Ontology (cellular component) PAS_chr3_0845 Tafazzin family protein phospholipid metabolic process [GO:0006644] acyltransferase activity [GO:0016746]				NP_015466	lysophosphatidylcholine acyltransferase [Saccharomyces cerevisiae S288C]	95.5	1.91622e-156	55.729166666666664	381.0
	PAS_chr2-1_0828	8199012	uncharacterized protein	XP_002491220	Hsp90 chaperone protein kinase-targeting subunit		protein kinase binding [GO:0019901]	cytoplasm [GO:0005737]	NP_010452	Cdc37p [Saccharomyces cerevisiae S288C]	100.0	2.84567e-122	42.58188824662813	506.0	Essential Hsp90p co-chaperone; necessary for passage through the START phase of the cell cycle; stabilizes protein kinase nascent chains and participates along with Hsp90p in their folding
	PAS_FragB_0065	8196518	Putative ABC transporter	XP_002490877	ABC transporter		ABC-type transporter activity [GO:0140359]; ATP binding [GO:0005524]; ATP hydrolysis activity [GO:0016887]	membrane [GO:0016020]	NP_014567	uncharacterized protein YOL075C [Saccharomyces cerevisiae S288C]	94.77668433005299	0.0	36.666666666666664	1294.0
	PAS_chr1-4_0633	8197841	5' to 3' exonuclease, 5' flap endonuclease	XP_002490774	Flap endonuclease 1 (FEN-1) (EC 3.1.-.-) (Flap structure-specific endonuclease 1)	base-excision repair [GO:0006284]; DNA replication, removal of RNA primer [GO:0043137]	5'-3' exonuclease activity [GO:0008409]; 5'-flap endonuclease activity [GO:0017108]; DNA binding [GO:0003677]; magnesium ion binding [GO:0000287]	mitochondrion [GO:0005739]; nucleolus [GO:0005730]; nucleoplasm [GO:0005654]	NP_012809	multifunctional nuclease RAD27 [Saccharomyces cerevisiae S288C]	95.71045576407506	2.44899e-167	63.50974930362116	382.0	5' to 3' exonuclease, 5' flap endonuclease; required for Okazaki fragment processing and maturation, for long-patch base-excision repair and large loop repair (LLR), ribonucleotide excision repair; member of the S. pombe RAD2/FEN1 family; relocalizes to the cytosol in response to hypoxia
	PAS_chr3_1206	8200359	uncharacterized protein	XP_002492884	Gene Names Protein names Gene Ontology (biological process) Gene Ontology (molecular function) Gene Ontology (cellular component) PAS_chr3_1206 Uncharacterized protein				NP_013408	1-phosphatidylinositol 4-kinase STT4 [Saccharomyces cerevisiae S288C]	8.45771144278607	1.4045	38.46153846153847	1900.0	Phosphatidylinositol-4-kinase; functions in the Pkc1p protein kinase pathway; required for normal vacuole morphology, cell wall integrity, and actin cytoskeleton organization
	PAS_chr1-1_0446	8197582	Protein involved in an early, nucleolar step of 60S ribosomal subunit biogenesis	XP_002490104	Protein involved in an early, nucleolar step of 60S ribosomal subunit biogenesis				NP_012904	Mak11p [Saccharomyces cerevisiae S288C]	89.82188295165395	3.91408e-108	46.965699208443276	468.0	Protein involved in an early step of 60S ribosomal subunit biogenesis; essential for cell growth and replication of killer M1 dsRNA virus; contains four beta-transducin repeats
	PAS_chr2-1_0016	8198135	2-deoxyglucose-6-phosphate phosphatase, similar to Dog2p, member of a family of low molecular weight	XP_002490895	2-deoxyglucose-6-phosphate phosphatase, similar to Dog2p, member of a family of low molecular weight		phosphatase activity [GO:0016791]		NP_011910	2-deoxyglucose-6-phosphatase [Saccharomyces cerevisiae S288C]	96.9298245614035	6.16283e-56	42.73504273504273	246.0
	PAS_chr2-2_0299	8198199	Plasma membrane ATP binding cassette (ABC) transporter	XP_002491888	Plasma membrane ATP binding cassette (ABC) transporter	xenobiotic detoxification by transmembrane export across the plasma membrane [GO:1990961]	ABC-type transporter activity [GO:0140359]; ATP binding [GO:0005524]; ATP hydrolysis activity [GO:0016887]	membrane [GO:0016020]	NP_010694	ATP-binding cassette multidrug transporter PDR15 [Saccharomyces cerevisiae S288C]	97.77628032345014	0.0	51.67785234899329	1529.0	Plasma membrane ATP binding cassette (ABC) transporter; multidrug transporter and general stress response factor implicated in cellular detoxification; regulated by Pdr1p, Pdr3p and Pdr8p; promoter contains a PDR responsive element; PDR15 has a paralog, PDR5, that arose from the whole genome duplication
	PAS_chr2-1_0042	8198161	Hsp70 (Ssa1p) nucleotide exchange factor, cytosolic homolog of Sil1p, which is the nucleotide exchan	XP_002490922	Hsp70 nucleotide exchange factor FES1 (Hsp70 nucleotide exchange factor fes1)	cytoplasm protein quality control by the ubiquitin-proteasome system [GO:0071629]	adenyl-nucleotide exchange factor activity [GO:0000774]	cytosol [GO:0005829]	NP_009659	Fes1p [Saccharomyces cerevisiae S288C]	100.0	7.17918e-82	46.59863945578231	290.0	Hsp70 (Ssa1p) nucleotide exchange factor; required for the release of misfolded proteins from the Hsp70 system to the Ub-proteasome machinery for destruction; cytosolic homolog of Sil1p, which is the nucleotide exchange factor for BiP (Kar2p) in the endoplasmic reticulum; protein abundance increases in response to DNA replication stress
	PAS_FragB_0031	8197473	Hypothetical protein	XP_002490841	Gene Names Protein names Gene Ontology (biological process) Gene Ontology (molecular function) Gene Ontology (cellular component) PAS_FragB_0031 FHA domain-containing protein				NP_010636	putative aspartic endopeptidase [Saccharomyces cerevisiae S288C]	17.33668341708543	0.0763337	33.33333333333333	596.0
	PAS_chr2-1_0246	8198795	Subunit C of the eight-subunit V1 peripheral membrane domain of vacuolar H+-ATPase (V-ATPase)	XP_002491138	V-type proton ATPase subunit C		proton-transporting ATPase activity, rotational mechanism [GO:0046961]	vacuolar proton-transporting V-type ATPase, V1 domain [GO:0000221]	NP_012843	H(+)-transporting V1 sector ATPase subunit C [Saccharomyces cerevisiae S288C]	96.89119170984456	1.55744e-130	49.6042216358839	392.0
	PAS_chr3_0409	8199541	Na+/H+ antiporter involved in sodium and potassium efflux through the plasma membrane	XP_002492637	Na+/H+ antiporter involved in sodium and potassium efflux through the plasma membrane	intracellular potassium ion homeostasis [GO:0030007]; potassium ion export across plasma membrane [GO:0097623]; proton export across plasma membrane [GO:0120029]; regulation of membrane potential [GO:0042391]; response to osmotic stress [GO:0006970]; sodium ion export across plasma membrane [GO:0036376]	sodium:proton antiporter activity [GO:0015385]	membrane raft [GO:0045121]; plasma membrane [GO:0005886]	NP_013239	Nha1p [Saccharomyces cerevisiae S288C]	81.5068493150685	0.0	51.1318242343542	985.0	Na+/H+ antiporter; involved in sodium and potassium efflux through the plasma membrane; required for alkali cation tolerance at acidic pH
	PAS_chr1-4_0480	8197067	uncharacterized protein	XP_002490613	Gene Names Protein names Gene Ontology (biological process) Gene Ontology (molecular function) Gene Ontology (cellular component) PAS_chr1-4_0480 Essential protein with two zinc fingers, present in the nucleus of growing cells zinc ion binding [GO:0008270]				NP_011727	zinc finger-containing protein ZPR1 [Saccharomyces cerevisiae S288C]	96.82203389830508	0.0	63.01652892561983	486.0	Essential protein with two zinc fingers; present in nucleus of growing cells, relocates to cytoplasm in starved cells via a process mediated by Cpr1p; binds translation elongation factor eEF-1 (Tef1p); relative distribution to nucleus increases upon DNA replication stress; human ZPR1 gene can complement yeast by allowing growth during down-regulation of yeast zpr1
	PAS_chr2-2_0441	8198695	Gluconolactonase putatively involved in growth regulation	XP_002491748	Gluconolactonase putatively involved in growth regulation				NP_009609	uncharacterized protein YBR053C [Saccharomyces cerevisiae S288C]	95.70552147239265	3.84696e-22	28.735632183908045	358.0
	PAS_chr1-1_0483	8196705	uncharacterized protein	XP_002489850	Mediator of RNA polymerase II transcription subunit 12 (Mediator complex subunit 12)	regulation of transcription by RNA polymerase II [GO:0006357]	transcription coregulator activity [GO:0003712]	mediator complex [GO:0016592]	NP_010004	Srb8p [Saccharomyces cerevisiae S288C]	26.983094928478547	1.0078e-38	28.07017543859649	1427.0	Subunit of the RNA polymerase II mediator complex; associates with core polymerase subunits to form the RNA polymerase II holoenzyme; essential for transcriptional regulation; involved in glucose repression
	PAS_chr3_0795	8199660	Protein involved in the organization of the actin cytoskeleton	XP_002493028	Gene Names Protein names Gene Ontology (biological process) Gene Ontology (molecular function) Gene Ontology (cellular component) PAS_chr3_0795 Protein involved in the organization of the actin cytoskeleton				NP_011880	Ysc84p [Saccharomyces cerevisiae S288C]	99.7566909975669	1.04945e-132	51.26582278481012	468.0	Actin-binding protein; involved in bundling of actin filaments and endocytosis of actin cortical patches; activity stimulated by Las17p; contains SH3 domain similar to Rvs167p; YSC84 has a paralog, LSB3, that arose from the whole genome duplication
	PAS_chr1-1_0256	8196758	Hypothetical protein	XP_002489907	Splicing factor subunit				NP_878153	U2 snRNP complex subunit YSF3 [Saccharomyces cerevisiae S288C]	61.79775280898876	4.1068e-09	40.0	85.0	Component of the SF3b subcomplex of the U2 snRNP; essential protein required for splicing and for assembly of SF3b
	PAS_chr4_0730	8200625	Inositol monophosphatase, involved in biosynthesis of inositol	XP_002494171	Gene Names Protein names Gene Ontology (biological process) Gene Ontology (molecular function) Gene Ontology (cellular component) PAS_chr4_0730 Inositol-1-monophosphatase (EC 3.1.3.25) inositol biosynthetic process [GO:0006021]; phosphatidylinositol phosphate biosynthetic process [GO:0046854] inositol monophosphate 1-phosphatase activity [GO:0008934]; inositol monophosphate 3-phosphatase activity…				NP_011912	inositol monophosphate 1-phosphatase INM1 [Saccharomyces cerevisiae S288C]	60.256410256410255	2.98887e-38	47.26027397260274	295.0	Inositol monophosphatase; involved in biosynthesis of inositol and in phosphoinositide second messenger signaling; INM1 expression increases in the presence of inositol and decreases upon exposure to antibipolar drugs lithium and valproate
	PAS_chr4_0488	8201434	Mitochondrial phosphate carrier, imports inorganic phosphate into mitochondria	XP_002493923	Mitochondrial phosphate carrier, imports inorganic phosphate into mitochondria	intracellular copper ion homeostasis [GO:0006878]; mitochondrial phosphate ion transmembrane transport [GO:1990547]	copper ion transmembrane transporter activity [GO:0005375]; inorganic phosphate transmembrane transporter activity [GO:0005315]	mitochondrial inner membrane [GO:0005743]	NP_010973	Cu/Pi carrier [Saccharomyces cerevisiae S288C]	97.88732394366197	2.83945e-123	61.48648648648649	300.0
	PAS_chr2-2_0357	8198694	uncharacterized protein	XP_002491828	Sn-1,2-diacylglycerol ethanolamine-and cholinephosphotranferase	phospholipid biosynthetic process [GO:0008654]	phosphotransferase activity, for other substituted phosphate groups [GO:0016780]	membrane [GO:0016020]	NP_014269	diacylglycerol cholinephosphotransferase [Saccharomyces cerevisiae S288C]	99.48717948717949	2.93113e-132	49.75	393.0
	PAS_chr1-4_0252	8196925	Hypothetical protein	XP_002490367	Gene Names Protein names Gene Ontology (biological process) Gene Ontology (molecular function) Gene Ontology (cellular component) PAS_chr1-4_0252 Uncharacterized protein				NP_014694	Ett1p [Saccharomyces cerevisiae S288C]	23.444976076555022	0.296952	23.076923076923077	412.0	Nuclear protein that inhibits replication of Brome mosaic virus; S. cerevisiae is a model system for studying replication of positive-strand RNA viruses in their natural hosts; deletion increases stop codon readthrough
	PAS_chr4_0759	8200652	C3HC4-type RING-finger peroxisomal membrane peroxin	XP_002494202	Peroxin-12	proteasome-mediated ubiquitin-dependent protein catabolic process [GO:0043161]; protein import into peroxisome matrix, receptor recycling [GO:0016562]; protein import into peroxisome matrix, substrate release [GO:0044721]; protein ubiquitination [GO:0016567]	protein transmembrane transporter activity [GO:0008320]; ubiquitin ligase activator activity [GO:1990757]; ubiquitin protein ligase activity [GO:0061630]; zinc ion binding [GO:0008270]	peroxisomal importomer complex [GO:1990429]; peroxisomal membrane [GO:0005778]; ubiquitin ligase complex [GO:0000151]	NP_013739	ubiquitin-protein ligase peroxin 12 [Saccharomyces cerevisiae S288C]	100.0	3.18658e-65	32.25058004640371	399.0
	PAS_chr3_0263	8200204	Mitochondrial outer membrane protein	XP_002492480	Mitochondrial distribution and morphology protein 12 (Mitochondrial inheritance component MDM12)	lipid transport [GO:0006869]; mitochondrial genome maintenance [GO:0000002]; protein insertion into mitochondrial outer membrane [GO:0045040]	lipid binding [GO:0008289]	endoplasmic reticulum membrane [GO:0005789]; ERMES complex [GO:0032865]	NP_014634	ERMES complex subunit MDM12 [Saccharomyces cerevisiae S288C]	98.14126394052045	6.13467e-56	34.31734317343174	271.0	Mitochondrial outer membrane protein, ERMES complex subunit; required for transmission of mitochondria to daughter cells; required for mitophagy; may influence import and assembly of outer membrane beta-barrel proteins; ERMES complex is often co-localized with peroxisomes and with concentrated areas of pyruvate dehydrogenase

## Sheet: Pp2Sc_repressed
			Table S4. The results of amino acid sequence alignment for repressed genes of P. pastoris (K. phaffii) to S. cerevisia amino acid sequence databases.
			Pichia gene name - the name of the gene as in NCBI database (reference genome of K. phaffii (ASM2700v1))
			Pichia gene ID - a unique gene-identifier assigned to records in the NCBI databases
			Pichia description- characteristics of the identified proteins
			Pichia protein ID - specific protein-identifier as in NCBI database
			Pichia protein name - characteristics of the identified proteins of gene ontology from the Uniprot database
			Pichia GO bio process - description of protein bio process by Gene Ontology DataBase
			Pichia GO mol function - description of protein molecular function by Gene Ontology DataBase
			Pichia GO cell component - description of protein localizationby Gene Ontology DataBase
			Saccharomyces accession ID - a unique protein-identifier assigned to records in the NCBI databases
			Saccharomyces protein name - characteristics of the proteins
			Query Cover - the percentage of match between query and a subject sequence
			E-value describes the number of random coincidences
			Per. Ident (Percent identity) shows the percentage of identical nucleotides in two sequences
			Acc. Len (Accession Length)- the number of nucleotides or amino acids in the resulting sequence identified by accession number
			SGD description - characteristics of the proteins and its function by Saccharomyces genome database
	Pichia gene name	Pichia gene ID	Pichia description	Pichia protein ID	Pichia protein name	Pichia GO bio process	Pichia GO mol function	Pichia GO cell component	Saccharomyces accession ID	Saccharomyces protein name	Query Cover	E-value	Per. Ident	Acc. Len	SGD description
	PAS_chr4_0516	8201459	Low-affinity zinc transporter of the plasma membrane	XP_002493950	Low-affinity zinc transporter of the plasma membrane	zinc ion import across plasma membrane [GO:0071578]	high-affinity zinc transmembrane transporter activity [GO:0000006]	plasma membrane [GO:0005886]	NP_013231	low-affinity Zn(2+) transporter ZRT2 [Saccharomyces cerevisiae S288C]	98.06629834254143	1.18411e-132	48.661800486618006	422.0	Low-affinity zinc transporter of the plasma membrane; transcription is induced under low-zinc conditions by the Zap1p transcription factor
	PAS_chr3_0141	8200187	High-affinity inorganic phosphate (Pi) transporter and low-affinity manganese transporter	XP_002492350	High-affinity inorganic phosphate (Pi) transporter and low-affinity manganese transporter	phosphate ion transport [GO:0006817]	inorganic phosphate transmembrane transporter activity [GO:0005315]	membrane [GO:0016020]	NP_013583	phosphate transporter PHO84 [Saccharomyces cerevisiae S288C]	95.74829931972789	0.0	59.33098591549296	587.0	High-affinity inorganic phosphate (Pi) transporter; also low-affinity manganese transporter; regulated by Pho4p and Spt7p; mutation confers resistance to arsenate; exit from the ER during maturation requires Pho86p; cells overexpressing Pho84p accumulate heavy metals but do not develop symptoms of metal toxicity
	PAS_chr2-2_0470	8198753	uncharacterized protein	XP_002492023	NmrA-like domain-containing protein				NP_014707	Yng1p [Saccharomyces cerevisiae S288C]	11.705685618729097	1.04305	31.428571428571427	219.0	Subunit of the NuA3 histone acetyltransferase complex; this complex acetylates histone H3; contains PHD finger domain that interacts with methylated histone H3; shares significant sequence identity with the human candidate tumor suppressor p33-ING1 in C-terminal region
	PAS_chr3_0516	8199884	High-affinity zinc transporter of the plasma membrane	XP_002492744	High-affinity zinc transporter of the plasma membrane		transition metal ion transmembrane transporter activity [GO:0046915]	membrane [GO:0016020]	NP_011259	high-affinity Zn(2+) transporter ZRT1 [Saccharomyces cerevisiae S288C]	59.238095238095234	1.53903e-34	27.596439169139465	376.0	High-affinity zinc transporter of the plasma membrane; responsible for the majority of zinc uptake; transcription is induced under low-zinc conditions by the Zap1p transcription factor
	PAS_chr3_0518	8199886	putative cytoskeleton protein	XP_002492746	Gene Names Protein names Gene Ontology (biological process) Gene Ontology (molecular function) Gene Ontology (cellular component) PAS_chr3_0518 Predicted cytoskeleton protein				NP_010871	Gta1p [Saccharomyces cerevisiae S288C]	48.48167539267016	2.90423e-21	20.8984375	956.0
	PAS_chr4_0369	8200983	Subunit alpha of assimilatory sulfite reductase	XP_002493792	Gene Names Protein names Gene Ontology (biological process) Gene Ontology (molecular function) Gene Ontology (cellular component) PAS_chr4_0369 Subunit alpha of assimilatory sulfite reductase oxidoreductase activity [GO:0016491]				NP_116686	sulfite reductase subunit alpha [Saccharomyces cerevisiae S288C]	97.45283018867924	0.0	46.748350612629594	1035.0
	PAS_chr2-2_0257	8198662	40S ribosomal protein S20	XP_002491937	Protein component of the small (40S) ribosomal subunit	translation [GO:0006412]	RNA binding [GO:0003723]; structural constituent of ribosome [GO:0003735]	small ribosomal subunit [GO:0015935]	NP_011848	ribosomal 40S subunit protein S20 [Saccharomyces cerevisiae S288C]	83.05084745762711	2.04613e-53	78.57142857142857	121.0
	PAS_chr1-3_0068	8197378	60S acidic ribosomal protein P0	XP_002489404	60S acidic ribosomal protein P0	ribosome biogenesis [GO:0042254]		ribonucleoprotein complex [GO:1990904]; ribosome [GO:0005840]	NP_013444	ribosomal protein P0 [Saccharomyces cerevisiae S288C]	100.0	1.05597e-144	71.15384615384616	312.0
	PAS_chr3_0987	8199733	Mitochondrial aldehyde dehydrogenase	XP_002493229	Gene Names Protein names Gene Ontology (biological process) Gene Ontology (molecular function) Gene Ontology (cellular component) PAS_chr3_0987 Mitochondrial aldehyde dehydrogenase nitrogen compound metabolic process [GO:0006807] oxidoreductase activity, acting on the aldehyde or oxo group of donors, NAD or NADP as acceptor [GO:0016620]				NP_010996	aldehyde dehydrogenase (NAD(P)(+)) ALD5 [Saccharomyces cerevisiae S288C]	96.17706237424547	0.0	58.872651356993735	520.0	Mitochondrial aldehyde dehydrogenase; involved in regulation or biosynthesis of electron transport chain components and acetate formation; activated by K+; utilizes NADP+ as the preferred coenzyme; constitutively expressed
	PAS_chr1-4_0422	8197010	40S ribosomal protein S9	XP_002490552	40S small ribosomal subunit	translation [GO:0006412]	rRNA binding [GO:0019843]; structural constituent of ribosome [GO:0003735]	small ribosomal subunit [GO:0015935]	NP_015244	ribosomal 40S subunit protein S9A [Saccharomyces cerevisiae S288C]	94.81865284974094	9.70212e-115	84.15300546448088	197.0
	PAS_chr4_0982	8200585	60S acidic ribosomal protein P1	XP_002494127	Uncharacterized protein	cytoplasmic translation [GO:0002181]; translational elongation [GO:0006414]	structural constituent of ribosome [GO:0003735]	cytosolic large ribosomal subunit [GO:0022625]	NP_010153	ribosomal protein P1B [Saccharomyces cerevisiae S288C]	100.0	1.06552e-27	64.48598130841121	106.0
	PAS_chr4_0246	8200965	40S ribosomal protein S4	XP_002493655	40S ribosomal protein S4	translation [GO:0006412]	rRNA binding [GO:0019843]; structural constituent of ribosome [GO:0003735]	ribonucleoprotein complex [GO:1990904]; ribosome [GO:0005840]	NP_012073	ribosomal 40S subunit protein S4B [Saccharomyces cerevisiae S288C]	92.5531914893617	1.16366e-172	86.20689655172413	261.0
	PAS_chr3_0101	8199382	Hypothetical protein	XP_002492310	Phosphatidylserine decarboxylase proenzyme 2 (EC 4.1.1.65) [Cleaved into: Phosphatidylserine decarboxylase 2 beta chain; Phosphatidylserine decarboxylase 2 alpha chain]	phosphatidylcholine biosynthetic process [GO:0006656]; phosphatidylethanolamine biosynthetic process [GO:0006646]; protein autoprocessing [GO:0016540]	metal ion binding [GO:0046872]; phosphatidylserine decarboxylase activity [GO:0004609]	endosome membrane [GO:0010008]; Golgi membrane [GO:0000139]; Golgi stack [GO:0005795]	NP_012426	snoRNA-binding rRNA-processing protein UTP10 [Saccharomyces cerevisiae S288C]	25.680933852140075	1.69981	30.555555555555557	1769.0	Nucleolar protein; component of the small subunit (SSU) processome containing the U3 snoRNA that is involved in processing of pre-18S rRNA; mutant has increased aneuploidy tolerance
	PAS_chr2-2_0482	8198658	uncharacterized protein	XP_002491941	Flocculation protein FLO11 (Flo11p) (Flocculin-11) (KpFLO11)	cell-cell self recognition [GO:0097656]; homotypic cell-cell adhesion [GO:0034109]			NP_012284	Flo11p [Saccharomyces cerevisiae S288C]	17.044100119189512	6.01317e-24	35.61643835616438	1367.0	GPI-anchored cell surface glycoprotein (flocculin); required for pseudohyphal and invasive growth, flocculation, and biofilm formation; major determinant of colony morphology; transcription regulated by the MAPK pathway (Ste12p and Tec1p) and the cAMP pathway (Flo8p); required for formation of fibrous interconnections between cells of a wild strain; role in co-flocculation with other yeast specie…
	PAS_chr4_0330	8200771	Methionine and cysteine synthase (O-acetyl homoserine-O-acetyl serine sulfhydrylase)	XP_002493751	Gene Names Protein names Gene Ontology (biological process) Gene Ontology (molecular function) Gene Ontology (cellular component) PAS_chr4_0330 Methionine and cysteine synthase (O-acetyl homoserine-O-acetyl serine sulfhydrylase) cysteine biosynthetic process from serine [GO:0006535]; L-homocysteine biosynthetic process [GO:0071269]; transsulfuration [GO:0019346] cysteine synthase activity [GO:000…				NP_013406	bifunctional cysteine synthase/O-acetylhomoserine aminocarboxypropyltransferase MET17 [Saccharomyces cerevisiae S288C]	98.41628959276018	0.0	71.75398633257403	444.0	O-acetyl homoserine-O-acetyl serine sulfhydrylase; required for Methionine and cysteine biosynthesis
	PAS_chr1-4_0490	8197077	60S acidic ribosomal protein P2	XP_002490624	60S acidic ribosomal protein P2-A	cytoplasmic translational elongation [GO:0002182]	structural constituent of ribosome [GO:0003735]	cytosolic large ribosomal subunit [GO:0022625]	NP_010670	ribosomal protein P2B [Saccharomyces cerevisiae S288C]	89.83050847457628	2.76435e-24	56.481481481481474	110.0
	PAS_chr1-4_0409	8196997	Putative positive regulator of mannosylphosphate transferase (Mnn6p)	XP_002490538	Positive regulator of mannosylphosphate transferase (Mnn6p)	glycoprotein metabolic process [GO:0009100]	transferase activity [GO:0016740]		NP_012721	Mnn4p [Saccharomyces cerevisiae S288C]	71.97674418604652	1.58068e-43	25.45691906005222	1178.0	Putative positive regulator of mannosylphosphate transferase Mnn6p; involved in mannosylphosphorylation of N-linked oligosaccharides; expression increases in late-logarithmic and stationary growth phases; coding sequence contains length polymorphisms in different strains; MNN4 has a paralog, YJR061W, that arose from the whole genome duplication
	PAS_chr4_0348	8200981	40S ribosomal protein S23	XP_002493771	Ribosomal protein 28 (Rp28) of the small (40S) ribosomal subunit	translation [GO:0006412]	structural constituent of ribosome [GO:0003735]	small ribosomal subunit [GO:0015935]	NP_015457	ribosomal 40S subunit protein S23B [Saccharomyces cerevisiae S288C]	100.0	4.9562e-96	91.72413793103448	145.0
	PAS_chr2-1_0659	8199273	Proline permease, required for high-affinity transport of proline	XP_002491584	Proline permease, required for high-affinity transport of proline	transmembrane transport [GO:0055085]		membrane [GO:0016020]	NP_014993	proline permease PUT4 [Saccharomyces cerevisiae S288C]	98.78260869565217	8.63041e-180	46.875	627.0	Proline permease; required for high-affinity transport of proline; also transports the toxic proline analog azetidine-2-carboxylate (AzC); PUT4 transcription is repressed in ammonia-grown cells
	PAS_chr2-2_0165	8198741	Beta subunit of the F1 sector of mitochondrial F1F0 ATP synthase	XP_002492039	ATP synthase subunit beta (EC 7.1.2.2)	proton motive force-driven mitochondrial ATP synthesis [GO:0042776]	ADP binding [GO:0043531]; ATP binding [GO:0005524]; ATP hydrolysis activity [GO:0016887]; proton-transporting ATP synthase activity, rotational mechanism [GO:0046933]; proton-transporting ATPase activity, rotational mechanism [GO:0046961]	mitochondrial proton-transporting ATP synthase, catalytic core [GO:0005754]	NP_012655	F1F0 ATP synthase subunit beta [Saccharomyces cerevisiae S288C]	97.8131212723658	0.0	87.0	511.0
	PAS_chr3_0576	8199781	Alpha subunit of the F1 sector of mitochondrial F1F0 ATP synthase	XP_002492803	ATP synthase subunit alpha		ATP binding [GO:0005524]; ATP hydrolysis activity [GO:0016887]; proton-transporting ATP synthase activity, rotational mechanism [GO:0046933]	mitochondrial nucleoid [GO:0042645]; mitochondrial proton-transporting ATP synthase, catalytic core [GO:0005754]	NP_009453	F1F0 ATP synthase subunit alpha [Saccharomyces cerevisiae S288C]	94.13919413919413	0.0	87.7431906614786	545.0
	PAS_chr2-1_0362	8199050	40S ribosomal protein S26	XP_002491262	40S ribosomal protein S26	translation [GO:0006412]	structural constituent of ribosome [GO:0003735]	ribonucleoprotein complex [GO:1990904]; ribosome [GO:0005840]	NP_011057	ribosomal 40S subunit protein S26B [Saccharomyces cerevisiae S288C]	100.0	2.9898e-67	81.5126050420168	119.0
	PAS_chr3_0161	8199436	Hypothetical protein	XP_002492367	ATP synthase subunit K, mitochondrial	protein-containing complex assembly [GO:0065003]; proton motive force-driven ATP synthesis [GO:0015986]		mitochondrial proton-transporting ATP synthase complex, coupling factor F(o) [GO:0000276]	NP_014564	F1F0 ATP synthase subunit k [Saccharomyces cerevisiae S288C]	100.0	5.60953e-13	47.76119402985074	68.0
	PAS_chr2-1_0087	8198483	60S ribosomal protein L30	XP_002490968	Protein component of the large (60S) ribosomal subunit, has similarity to rat L30 ribosomal protein	negative regulation of mRNA splicing, via spliceosome [GO:0048025]; rRNA processing [GO:0006364]	pre-mRNA 5'-splice site binding [GO:0030627]; structural constituent of ribosome [GO:0003735]	cytosolic large ribosomal subunit [GO:0022625]	NP_011485	ribosomal 60S subunit protein L30 [Saccharomyces cerevisiae S288C]	99.06542056074767	4.34708e-58	77.35849056603774	105.0
	PAS_chr2-2_0430	8199133	Subunit 2 of the ubiquinol cytochrome-c reductase complex	XP_002491759	Subunit 2 of the ubiquinol cytochrome-c reductase complex		metal ion binding [GO:0046872]		NP_015517	ubiquinol--cytochrome-c reductase subunit 2 [Saccharomyces cerevisiae S288C]	100.0	7.44115e-68	38.23529411764706	368.0
	PAS_chr2-1_0238	8198787	Mitochondrial malate dehydrogenase, catalyzes interconversion of malate and oxaloacetate	XP_002491128	Malate dehydrogenase (EC 1.1.1.37)	malate metabolic process [GO:0006108]; tricarboxylic acid cycle [GO:0006099]	L-malate dehydrogenase activity [GO:0030060]; mRNA binding [GO:0003729]	mitochondrial matrix [GO:0005759]	NP_012838	malate dehydrogenase MDH1 [Saccharomyces cerevisiae S288C]	98.80239520958084	5.37971e-163	69.18429003021149	334.0	Mitochondrial malate dehydrogenase; catalyzes interconversion of malate and oxaloacetate; involved in the tricarboxylic acid (TCA) cycle; phosphorylated
	PAS_chr4_0412	8200695	60S acidic ribosomal protein P1	XP_002493840	Ribosomal stalk protein P1 alpha	translational elongation [GO:0006414]	structural constituent of ribosome [GO:0003735]	ribonucleoprotein complex [GO:1990904]; ribosome [GO:0005840]	NP_010202	ribosomal protein P1A [Saccharomyces cerevisiae S288C]	100.0	7.76546e-30	65.09433962264151	106.0
	PAS_chr3_0957	8199704	Lanosterol 14-alpha-demethylase, catalyzes the C-14 demethylation of lanosterol	XP_002493197	Lanosterol 14-alpha-demethylase, catalyzes the C-14 demethylation of lanosterol	ergosterol biosynthetic process [GO:0006696]	heme binding [GO:0020037]; iron ion binding [GO:0005506]; sterol 14-demethylase activity [GO:0008398]	cortical endoplasmic reticulum [GO:0032541]; perinuclear endoplasmic reticulum [GO:0097038]	NP_011871	sterol 14-demethylase [Saccharomyces cerevisiae S288C]	97.28155339805825	0.0	64.29980276134121	530.0
	PAS_chr4_0181	8200956	High-affinity copper transporter of the plasma membrane	XP_002493587	Copper transport protein		copper ion transmembrane transporter activity [GO:0005375]	membrane [GO:0016020]	NP_015449	high-affinity Cu transporter CTR1 [Saccharomyces cerevisiae S288C]	68.72246696035242	1.74217e-27	39.130434782608695	406.0	High-affinity copper transporter of plasma membrane; mediates nearly all copper uptake under low copper conditions; transcriptionally induced at low copper levels and degraded at high copper levels; protein increases in abundance and relocalizes from nucleus to plasma membrane upon DNA replication stress; human homolog SLC31A1 can complement a yeast ctr1 ctr3 double deletion
	PAS_chr2-1_0481	8198404	40S ribosomal protein S14	XP_002491391	Ribosomal protein 59 of small subunit, required for ribosome assembly and 20S pre-rRNA processing	translation [GO:0006412]	structural constituent of ribosome [GO:0003735]	ribonucleoprotein complex [GO:1990904]; ribosome [GO:0005840]	NP_009960	ribosomal 40S subunit protein S14A [Saccharomyces cerevisiae S288C]	84.02777777777779	1.1724e-81	95.0413223140496	137.0
	PAS_chr4_0094	8201181	40S ribosomal protein S6	XP_002493500	40S ribosomal protein S6	translation [GO:0006412]	structural constituent of ribosome [GO:0003735]	ribonucleoprotein complex [GO:1990904]; ribosome [GO:0005840]	NP_015235	ribosomal 40S subunit protein S6A [Saccharomyces cerevisiae S288C]	100.0	2.24555e-125	72.03389830508475	236.0
	PAS_chr1-3_0011	8197946	Putative transporter, member of the sugar porter family	XP_002489348	Transporter, member of the sugar porter family		transmembrane transporter activity [GO:0022857]	membrane [GO:0016020]	NP_116613	uncharacterized protein YFL040W [Saccharomyces cerevisiae S288C]	85.71428571428571	1.92173e-64	27.100840336134453	540.0
	PAS_chr1-1_0345	8196608	60S ribosomal protein L5	XP_002490002	Protein component of the large (60S) ribosomal subunit	ribosomal large subunit assembly [GO:0000027]; translation [GO:0006412]	5S rRNA binding [GO:0008097]; structural constituent of ribosome [GO:0003735]	cytosolic large ribosomal subunit [GO:0022625]	NP_015194	ribosomal 60S subunit protein L5 [Saccharomyces cerevisiae S288C]	94.94949494949495	1.17503e-174	84.04255319148936	297.0
	PAS_chr4_0139	8201050	60S ribosomal protein L3	XP_002493544	Large ribosomal subunit protein uL3 (60S ribosomal protein L3)	maintenance of translational fidelity [GO:1990145]; ribosomal large subunit assembly [GO:0000027]; rRNA processing [GO:0006364]	structural constituent of ribosome [GO:0003735]	cytosolic large ribosomal subunit [GO:0022625]	NP_014706	ribosomal 60S subunit protein L3 [Saccharomyces cerevisiae S288C]	99.74226804123711	0.0	85.01291989664082	387.0
	PAS_chr1-3_0115	8197584	40S ribosomal protein S3	XP_002489456	40S ribosomal protein S3	cytoplasmic translation [GO:0002181]; ribosomal small subunit export from nucleus [GO:0000056]; rRNA export from nucleus [GO:0006407]	DNA-(apurinic or apyrimidinic site) endonuclease activity [GO:0003906]; RNA binding [GO:0003723]; structural constituent of ribosome [GO:0003735]	cytosolic small ribosomal subunit [GO:0022627]; preribosome, small subunit precursor [GO:0030688]	NP_014221	ribosomal 40S subunit protein S3 [Saccharomyces cerevisiae S288C]	97.53086419753086	9.16281e-133	79.32489451476793	240.0
	PAS_chr1-4_0465	8197053	Gamma subunit of the F1 sector of mitochondrial F1F0 ATP synthase	XP_002490598	ATP synthase subunit gamma		proton-transporting ATP synthase activity, rotational mechanism [GO:0046933]; proton-transporting ATPase activity, rotational mechanism [GO:0046961]	mitochondrial proton-transporting ATP synthase, central stalk [GO:0005756]	NP_009595	F1F0 ATP synthase subunit gamma [Saccharomyces cerevisiae S288C]	93.77162629757785	1.58943e-126	65.35714285714286	311.0
	PAS_chr1-4_0275	8196946	60S ribosomal protein L33	XP_002490390	N-terminally acetylated ribosomal protein L37 of the large (60S) ribosomal subunit	translation [GO:0006412]	structural constituent of ribosome [GO:0003735]	ribonucleoprotein complex [GO:1990904]; ribosome [GO:0005840]	NP_015182	ribosomal 60S subunit protein L33A [Saccharomyces cerevisiae S288C]	100.0	1.75296e-53	69.1588785046729	107.0
	PAS_chr4_0363	8200803	Hypothetical protein	XP_002493785	Gene Names Protein names Gene Ontology (biological process) Gene Ontology (molecular function) Gene Ontology (cellular component) PAS_chr4_0363 Uncharacterized protein				NP_009424	flocculin FLO1 [Saccharomyces cerevisiae S288C]	30.441898527004913	0.0186125	33.6283185840708	1537.0	Lectin-like protein involved in flocculation; cell wall protein that binds mannose chains on the surface of other cells, confers floc-forming ability that is chymotrypsin sensitive and heat resistant; important for co-flocculation with other yeasts, mediating interaction with specific species; FLO1 has a paralog, FLO5, that arose from a segmental duplication
	PAS_chr3_0335	8199468	60S ribosomal protein L43	XP_002492552	Protein component of the large (60S) ribosomal subunit, identical to Rpl43Ap	translation [GO:0006412]	structural constituent of ribosome [GO:0003735]	ribosome [GO:0005840]	NP_015368	ribosomal 60S subunit protein L43A [Saccharomyces cerevisiae S288C]	100.0	2.97254e-53	85.86956521739131	92.0
	PAS_chr4_0407	8200690	uncharacterized protein	XP_002493835	Hyaluronan/mRNA-binding protein domain-containing protein	cellular response to desiccation [GO:0071465]		cytoplasm [GO:0005737]	NP_013431	Tma10p [Saccharomyces cerevisiae S288C]	85.43689320388349	7.2734e-19	46.06741573033708	86.0	hypothetical protein that associates with ribosomes; protein abundance increases in response to DNA replication stress; TMA10 has a paralog, STF2, that arose from the whole genome duplication
	PAS_chr1-4_0239	8196913	60S ribosomal protein L34	XP_002490355	Protein component of the large (60S) ribosomal subunit, nearly identical to Rpl34Bp	translation [GO:0006412]	structural constituent of ribosome [GO:0003735]	ribonucleoprotein complex [GO:1990904]; ribosome [GO:0005840]	NP_010977	ribosomal 60S subunit protein L34A [Saccharomyces cerevisiae S288C]	76.61290322580645	7.02953e-48	71.57894736842105	121.0
	PAS_chr1-4_0253	8196926	ATP sulfurylase, catalyzes the primary step of intracellular sulfate activation	XP_002490368	Sulfate adenylyltransferase (EC 2.7.7.4) (ATP-sulfurylase) (Sulfate adenylate transferase) (SAT)	cysteine biosynthetic process [GO:0019344]; hydrogen sulfide biosynthetic process [GO:0070814]; methionine biosynthetic process [GO:0009086]; sulfate assimilation via adenylyl sulfate reduction [GO:0010134]	ATP binding [GO:0005524]; sulfate adenylyltransferase (ATP) activity [GO:0004781]	cytoplasm [GO:0005737]	NP_012543	sulfate adenylyltransferase [Saccharomyces cerevisiae S288C]	100.0	0.0	61.88747731397459	511.0
	PAS_chr4_0307	8200749	uncharacterized protein	XP_002493725	Gene Names Protein names Gene Ontology (biological process) Gene Ontology (molecular function) Gene Ontology (cellular component) PAS_chr4_0307 Uncharacterized protein				NP_013971	uncharacterized protein YMR244W [Saccharomyces cerevisiae S288C]	87.53387533875339	2.63604e-131	57.01754385964912	355.0
	PAS_chr2-1_0783	8198959	40S ribosomal protein S18	XP_002491721	Protein component of the small (40S) ribosomal subunit	translation [GO:0006412]	RNA binding [GO:0003723]; structural constituent of ribosome [GO:0003735]	ribonucleoprotein complex [GO:1990904]; ribosome [GO:0005840]	NP_010738	ribosomal 40S subunit protein S18A [Saccharomyces cerevisiae S288C]	92.81045751633987	9.29831e-91	86.61971830985915	146.0
	PAS_chr4_0520	8201463	Hypothetical protein	XP_002493954	Complex III subunit 9	mitochondrial electron transport, ubiquinol to cytochrome c [GO:0006122]; mitochondrial respiratory chain complex III assembly [GO:0034551]	ubiquinol-cytochrome-c reductase activity [GO:0008121]	mitochondrial respiratory chain complex III [GO:0005750]	NP_011699	ubiquinol--cytochrome-c reductase subunit 9 [Saccharomyces cerevisiae S288C]	79.71014492753623	5.36059e-22	56.36363636363636	66.0
	PAS_chr4_0414	8200697	40S ribosomal protein S16	XP_002493842	Protein component of the small (40S) ribosomal subunit	translation [GO:0006412]	structural constituent of ribosome [GO:0003735]	ribonucleoprotein complex [GO:1990904]; ribosome [GO:0005840]	NP_010200	ribosomal 40S subunit protein S16B [Saccharomyces cerevisiae S288C]	95.91836734693877	5.19618e-88	85.81560283687944	143.0
	PAS_chr1-4_0367	8197815	C-5 sterol desaturase, catalyzes the introduction of a C-5(6) double bond into episterol	XP_002490491	C-5 sterol desaturase, catalyzes the introduction of a C-5(6) double bond into episterol	ergosterol biosynthetic process [GO:0006696]	C-5 sterol desaturase activity [GO:0000248]; iron ion binding [GO:0005506]	endoplasmic reticulum lumen [GO:0005788]; membrane [GO:0016020]	NP_013157	C-5 sterol desaturase [Saccharomyces cerevisiae S288C]	100.0	1.10175e-143	52.604166666666664	365.0
	PAS_chr3_0194	8199944	60S ribosomal protein L42	XP_002492402	Protein component of the large (60S) ribosomal subunit, identical to Rpl42Ap and has similarity to r	translation [GO:0006412]	structural constituent of ribosome [GO:0003735]	ribonucleoprotein complex [GO:1990904]; ribosome [GO:0005840]	NP_012010	ribosomal 60S subunit protein L42B [Saccharomyces cerevisiae S288C]	100.0	1.12916e-58	90.56603773584906	106.0
	PAS_chr1-4_0471	8197059	40S ribosomal protein S0	XP_002490604	Small ribosomal subunit protein uS2 (40S ribosomal protein S0)	ribosomal small subunit assembly [GO:0000028]; translation [GO:0006412]	structural constituent of ribosome [GO:0003735]	cytosolic small ribosomal subunit [GO:0022627]	NP_011730	ribosomal 40S subunit protein S0A [Saccharomyces cerevisiae S288C]	78.70722433460075	2.704e-134	83.57487922705315	252.0
	PAS_chr4_0892	8201296	mitochondrial ATP synthase	XP_002494341	ATP synthase subunit e, mitochondrial	proton motive force-driven ATP synthesis [GO:0015986]	proton transmembrane transporter activity [GO:0015078]	mitochondrial proton-transporting ATP synthase complex, coupling factor F(o) [GO:0000276]	NP_010609	F1F0 ATP synthase subunit e [Saccharomyces cerevisiae S288C]	98.93617021276596	1.73106e-15	40.0	96.0
	PAS_FragD_0013	8200515	40S ribosomal protein S10	XP_002494374	Gene Names Protein names Gene Ontology (biological process) Gene Ontology (molecular function) Gene Ontology (cellular component) PAS_FragD_0013 Protein component of the small (40S) ribosomal subunit				NP_014936	ribosomal 40S subunit protein S10A [Saccharomyces cerevisiae S288C]	91.8918918918919	4.40322e-54	77.66990291262135	105.0
	PAS_chr4_0208	8200880	60S ribosomal protein L16	XP_002493613	N-terminally acetylated protein component of the large (60S) ribosomal subunit, binds to 5.8 S rRNA	translation [GO:0006412]	structural constituent of ribosome [GO:0003735]	large ribosomal subunit [GO:0015934]	NP_012133	ribosomal 60S subunit protein L16A [Saccharomyces cerevisiae S288C]	100.0	8.76853e-108	72.8643216080402	199.0
	PAS_chr1-1_0219	8196722	60S ribosomal protein L2	XP_002489870	Protein component of the large (60S) ribosomal subunit (Protein component of the large (60S) ribosomal subunit, identical to Rpl2Bp)	translation [GO:0006412]	structural constituent of ribosome [GO:0003735]	ribonucleoprotein complex [GO:1990904]; ribosome [GO:0005840]	NP_012246	ribosomal 60S subunit protein L2B [Saccharomyces cerevisiae S288C]	100.0	1.99747e-149	82.67716535433071	254.0
	PAS_chr1-4_0352	8197800	60S ribosomal protein L18	XP_002490475	Peroxisomal membrane protein 4			membrane [GO:0016020]	NP_014098	ribosomal 60S subunit protein L18B [Saccharomyces cerevisiae S288C]	100.0	4.46489e-85	69.35483870967742	186.0
	PAS_chr2-1_0483	8198406	60S ribosomal protein L39	XP_002491393	Large ribosomal subunit protein eL39	translation [GO:0006412]	structural constituent of ribosome [GO:0003735]	cytosolic large ribosomal subunit [GO:0022625]	NP_012346	ribosomal 60S subunit protein L39 [Saccharomyces cerevisiae S288C]	100.0	3.77266e-15	68.62745098039215	51.0
	PAS_chr2-1_0649	8199263	Acetate transporter required for normal sporulation	XP_002491573	Acetate transporter required for normal sporulation	transmembrane transport [GO:0055085]		membrane [GO:0016020]	NP_014131	lysine permease [Saccharomyces cerevisiae S288C]	92.27941176470588	9.18228e-100	35.907335907335906	611.0
	PAS_chr4_0210	8200881	ADP/ATP carrier protein	XP_002493614	ADP/ATP translocase (ADP,ATP carrier protein)	mitochondrial ADP transmembrane transport [GO:0140021]; mitochondrial ATP transmembrane transport [GO:1990544]	ATP:ADP antiporter activity [GO:0005471]	mitochondrial inner membrane [GO:0005743]	NP_009523	ADP/ATP carrier protein PET9 [Saccharomyces cerevisiae S288C]	98.35526315789474	0.0	84.61538461538461	318.0	Major ADP/ATP carrier of the mitochondrial inner membrane; exchanges cytosolic ADP for mitochondrially synthesized ATP; also imports heme and ATP; required for viability in many lab strains that carry a sal1 mutation; PET9 has a paralog, AAC3, that arose from the whole genome duplication; human homolog SLC25A4 implicated in progressive external ophthalmoplegia can complement yeast null mutant
	PAS_chr4_0180	8201089	60S ribosomal protein L31	XP_002493585	Protein component of the large (60S) ribosomal subunit	translation [GO:0006412]	structural constituent of ribosome [GO:0003735]	ribonucleoprotein complex [GO:1990904]; ribosome [GO:0005840]	NP_013510	ribosomal 60S subunit protein L31B [Saccharomyces cerevisiae S288C]	94.87179487179486	1.33533e-63	81.08108108108108	113.0
	PAS_chr1-1_0439	8196568	40S ribosomal protein S8	XP_002490097	40S ribosomal protein S8	translation [GO:0006412]	structural constituent of ribosome [GO:0003735]	ribonucleoprotein complex [GO:1990904]; ribosome [GO:0005840]	NP_009481	ribosomal 40S subunit protein S8A [Saccharomyces cerevisiae S288C]	100.0	6.40568e-116	77.5	200.0
	PAS_chr1-4_0445	8197033	Delta subunit of the central stalk of mitochondrial F1F0 ATP synthase	XP_002490577	ATP synthase subunit delta, mitochondrial (F-ATPase delta subunit)		ATP hydrolysis activity [GO:0016887]; proton-transporting ATP synthase activity, rotational mechanism [GO:0046933]	mitochondrial proton-transporting ATP synthase, central stalk [GO:0005756]	NP_010280	F1F0 ATP synthase subunit delta [Saccharomyces cerevisiae S288C]	99.37888198757764	2.06857e-55	59.62732919254658	160.0
	PAS_chr3_0434	8199565	Mitochondrial amino acid transporter	XP_002492663	Mitochondrial amino acid transporter	transmembrane transport [GO:0055085]		mitochondrial inner membrane [GO:0005743]	NP_015346	citrin [Saccharomyces cerevisiae S288C]	47.57142857142857	1.08819e-123	56.45645645645646	902.0
	PAS_chr4_0669	8201376	60S ribosomal protein L11	XP_002494107	Protein component of the large (60S) ribosomal subunit, nearly identical to Rpl11Bp	translation [GO:0006412]	structural constituent of ribosome [GO:0003735]	ribonucleoprotein complex [GO:1990904]; ribosome [GO:0005840]	NP_011599	ribosomal 60S subunit protein L11B [Saccharomyces cerevisiae S288C]	100.0	6.18794e-114	85.0574712643678	174.0
	PAS_chr1-1_0135	8197258	Hypothetical protein	XP_002489780	Uncharacterized protein				NP_012685	Dan4p [Saccharomyces cerevisiae S288C]	34.962406015037594	0.000564401	47.91666666666667	1161.0	Cell wall mannoprotein; has similarity to Tir1p, Tir2p, Tir3p, and Tir4p; expressed under anaerobic conditions, completely repressed during aerobic growth
	PAS_chr3_0722	8199650	ubiquitin-40S ribosomal protein S31 fusion protein	XP_002492949	Fusion protein that is cleaved to yield a ribosomal protein of the small (40S) subunit and ubiquitin	translation [GO:0006412]	structural constituent of ribosome [GO:0003735]	ribonucleoprotein complex [GO:1990904]; ribosome [GO:0005840]	NP_013268	ubiquitin-ribosomal 40S subunit protein S31 fusion protein [Saccharomyces cerevisiae S288C]	99.33333333333333	3.28802e-73	85.43046357615894	152.0
	PAS_chr1-1_0382	8196643	60S ribosomal protein L9	XP_002490040	Protein component of the large (60S) ribosomal subunit, nearly identical to Rpl9Ap	translation [GO:0006412]	rRNA binding [GO:0019843]; structural constituent of ribosome [GO:0003735]	ribonucleoprotein complex [GO:1990904]; ribosome [GO:0005840]	NP_014332	ribosomal 60S subunit protein L9B [Saccharomyces cerevisiae S288C]	99.47643979057592	8.89771e-96	67.36842105263158	191.0
	PAS_chr4_0041	8201317	60S ribosomal protein L22	XP_002493447	Protein component of the large (60S) ribosomal subunit	translation [GO:0006412]	structural constituent of ribosome [GO:0003735]	ribonucleoprotein complex [GO:1990904]; ribosome [GO:0005840]	NP_013162	ribosomal 60S subunit protein L22A [Saccharomyces cerevisiae S288C]	74.4186046511628	4.3262e-41	73.95833333333334	121.0
	PAS_chr3_1174	8200110	40S ribosomal protein S28	XP_002492500	Protein component of the small (40S) ribosomal subunit	translation [GO:0006412]	structural constituent of ribosome [GO:0003735]	ribosome [GO:0005840]	NP_013366	ribosomal 40S subunit protein S28B [Saccharomyces cerevisiae S288C]	100.0	9.37154e-41	94.02985074626866	67.0
	PAS_chr2-2_0271	8198286	GPI-anchored cell wall protein of unknown function	XP_002491923	Autophagy-related protein 28	autophagy [GO:0006914]; protein transport [GO:0015031]		cytoplasmic vesicle membrane [GO:0030659]; vacuolar membrane [GO:0005774]	NP_012364	Toh1p [Saccharomyces cerevisiae S288C]	88.11881188118812	7.87846e-110	46.02739726027397	396.0	GPI-anchored cell wall hypothetical protein; induced in response to cell wall damaging agents and by mutations in genes involved in cell wall biogenesis; sequence similarity to YBR162C/TOS1, a covalently bound cell wall protein; protein abundance increases in response to DNA replication stress
	PAS_chr1-4_0353	8197801	40S ribosomal protein S19	XP_002490476	Protein component of the small (40S) ribosomal subunit	translation [GO:0006412]	structural constituent of ribosome [GO:0003735]	ribonucleoprotein complex [GO:1990904]; ribosome [GO:0005840]	NP_014097	ribosomal 40S subunit protein S19B [Saccharomyces cerevisiae S288C]	94.0	9.54752e-79	74.46808510638297	144.0
	PAS_chr2-2_0265	8198670	Hypothetical protein	XP_002491928	Cytochrome c oxidase subunit 9, mitochondrial (Cytochrome c oxidase polypeptide VIIA)	mitochondrial electron transport, cytochrome c to oxygen [GO:0006123]	oxidoreductase activity [GO:0016491]	mitochondrial inner membrane [GO:0005743]	NP_010216	cytochrome c oxidase subunit VIIa [Saccharomyces cerevisiae S288C]	92.06349206349206	6.7866e-17	46.55172413793103	59.0
	PAS_chr2-1_0584	8198021	40S ribosomal protein S11	XP_002491500	Protein component of the small (40S) ribosomal subunit	translation [GO:0006412]	structural constituent of ribosome [GO:0003735]	ribonucleoprotein complex [GO:1990904]; ribosome [GO:0005840]	NP_009604	ribosomal 40S subunit protein S11B [Saccharomyces cerevisiae S288C]	100.0	1.48931e-94	80.76923076923077	156.0
	PAS_chr2-1_0634	8199248	40S ribosomal protein S27	XP_002491557	Protein component of the small (40S) ribosomal subunit	translation [GO:0006412]	structural constituent of ribosome [GO:0003735]	ribosome [GO:0005840]	NP_011885	ribosomal 40S subunit protein S27B [Saccharomyces cerevisiae S288C]	100.0	4.2718e-49	82.92682926829268	82.0
	PAS_chr2-1_0728	8198346	60S ribosomal protein L28	XP_002491657	Transporter, member of the sugar porter family	translation [GO:0006412]	RNA binding [GO:0003723]; structural constituent of ribosome [GO:0003735]	cytosolic large ribosomal subunit [GO:0022625]; nucleus [GO:0005634]	NP_011412	ribosomal 60S subunit protein L28 [Saccharomyces cerevisiae S288C]	100.0	7.21987e-84	73.8255033557047	149.0
	PAS_chr1-4_0063	8197863	G-protein beta subunit and guanine nucleotide dissociation inhibitor for Gpa2p	XP_002490174	G-protein beta subunit and guanine nucleotide dissociation inhibitor for Gpa2p	GCN2-mediated signaling [GO:0140469]; negative regulation of cell wall integrity MAPK cascade [GO:1903138]; negative regulation of p38MAPK cascade [GO:1903753]; positive regulation of autophagy [GO:0010508]; positive regulation of conjugation with cellular fusion [GO:0031139]; regulation of cytoplasmic translation [GO:2000765]	ribosome binding [GO:0043022]; translation regulator activity [GO:0045182]	cytoplasm [GO:0005737]	NP_013834	guanine nucleotide-binding protein subunit beta [Saccharomyces cerevisiae S288C]	99.68354430379746	6.03935e-142	59.50155763239875	319.0
	PAS_chr1-1_0216	8196719	60S ribosomal protein L8	XP_002489867	60S ribosomal protein L8	ribosome biogenesis [GO:0042254]	RNA binding [GO:0003723]	cytosolic large ribosomal subunit [GO:0022625]	NP_013055	ribosomal 60S subunit protein L8B [Saccharomyces cerevisiae S288C]	82.71604938271605	1.92513e-105	72.636815920398	256.0
	PAS_chr1-4_0499	8197085	Hypothetical protein	XP_002490633	Mitochondrial distribution and morphology protein 34	lipid transport [GO:0006869]; mitochondrial genome maintenance [GO:0000002]	lipid binding [GO:0008289]	ERMES complex [GO:0032865]	NP_011296	ERMES complex subunit MDM34 [Saccharomyces cerevisiae S288C]	80.16359918200409	9.51696e-15	25.17321016166282	459.0	Mitochondrial component of the ERMES complex; links the ER to mitochondria and may promote inter-organellar calcium and phospholipid exchange as well as coordinating mitochondrial DNA replication and growth; required for mitophagy; ERMES complex is often co-localized with peroxisomes and with concentrated areas of pyruvate dehydrogenase
	PAS_chr1-1_0191	8196694	Subunit 5 of the stator stalk of mitochondrial F1F0 ATP synthase	XP_002489838	Flap endonuclease 1 (FEN-1) (EC 3.1.-.-) (Flap structure-specific endonuclease 1)	base-excision repair [GO:0006284]; DNA replication, removal of RNA primer [GO:0043137]	5'-3' exonuclease activity [GO:0008409]; 5'-flap endonuclease activity [GO:0017108]; DNA binding [GO:0003677]; magnesium ion binding [GO:0000287]	mitochondrion [GO:0005739]; nucleolus [GO:0005730]; nucleoplasm [GO:0005654]	NP_010584	F1F0 ATP synthase subunit 5 [Saccharomyces cerevisiae S288C]	100.0	2.13134e-68	52.83018867924528	212.0
	PAS_chr1-1_0183	8196687	60S ribosomal protein L1	XP_002489829	Ribosomal protein	translation [GO:0006412]	RNA binding [GO:0003723]; structural constituent of ribosome [GO:0003735]	large ribosomal subunit [GO:0015934]	NP_015104	ribosomal 60S subunit protein L1A [Saccharomyces cerevisiae S288C]	100.0	3.00402e-134	89.40092165898618	217.0
	PAS_chr1-1_0330	8196595	uncharacterized protein	XP_002489987	MICOS complex subunit MIC10			MICOS complex [GO:0061617]	NP_065435	Mic10p [Saccharomyces cerevisiae S288C]	98.79518072289156	1.70267e-36	61.458333333333336	97.0	Conserved component of the MICOS complex; MICOS (formerly MINOS or MitOS) is a mitochondrial inner membrane complex that extends into the intermembrane space and has a role in the maintenance of crista junctions, inner membrane architecture, and formation of contact sites to the outer membrane; forms a subcomplex with Mic12p and Mic27p whose assembly and stability requires cardiolipin; homo-oligo…
	PAS_chr3_0403	8199535	acetate--CoA ligase	XP_002492631	Gene Names Protein names Gene Ontology (biological process) Gene Ontology (molecular function) Gene Ontology (cellular component) PAS_chr3_0403 Acetyl-coenzyme A synthetase (EC 6.2.1.1) acetyl-CoA biosynthetic process from acetate [GO:0019427] acetate-CoA ligase activity [GO:0003987]; AMP binding [GO:0016208]; ATP binding [GO:0005524]				NP_013254	acetate--CoA ligase ACS2 [Saccharomyces cerevisiae S288C]	99.10714285714286	0.0	68.83308714918759	683.0	Acetyl-coA synthetase isoform; along with Acs1p, acetyl-coA synthetase isoform is the nuclear source of acetyl-coA for histone acetylation; mutants affect global transcription; required for growth on glucose; expressed under anaerobic conditions
	PAS_chr4_0374	8200658	60S ribosomal protein L29	XP_002493797	60S ribosomal protein L29	translation [GO:0006412]	structural constituent of ribosome [GO:0003735]	ribonucleoprotein complex [GO:1990904]; ribosome [GO:0005840]	NP_116690	ribosomal 60S subunit protein L29 [Saccharomyces cerevisiae S288C]	83.05084745762711	1.91123e-14	63.26530612244898	59.0
	PAS_chr2-2_0258	8198663	Hypothetical protein	XP_002491936	Transmembrane 9 superfamily member			membrane [GO:0016020]	NP_010392	Tmn2p [Saccharomyces cerevisiae S288C]	36.421319796954315	0.000733304	21.85430463576159	672.0	Protein with a role in cellular adhesion and filamentous growth; similar to Tmn3p; member of the evolutionarily conserved Transmembrane Nine family of proteins with nine membrane-spanning segments; TMN2 has a paralog, EMP70, that arose from the whole genome duplication
	PAS_FragD_0014	8200516	40S ribosomal protein S6	XP_002494373	40S ribosomal protein S6	translation [GO:0006412]	structural constituent of ribosome [GO:0003735]	ribonucleoprotein complex [GO:1990904]; ribosome [GO:0005840]	NP_015235	ribosomal 40S subunit protein S6A [Saccharomyces cerevisiae S288C]	99.15966386554622	5.48625e-127	72.88135593220339	236.0
	PAS_chr1-1_0200	8197922	Cytosolic aspartate aminotransferase; involved in nitrogen metabolism	XP_002489848	Aspartate aminotransferase (EC 2.6.1.1)	amino acid metabolic process [GO:0006520]; biosynthetic process [GO:0009058]	L-aspartate:2-oxoglutarate aminotransferase activity [GO:0004069]; pyridoxal phosphate binding [GO:0030170]		NP_013127	aspartate transaminase AAT2 [Saccharomyces cerevisiae S288C]	94.13145539906104	5.91835e-106	41.66666666666667	418.0	Cytosolic aspartate aminotransferase involved in nitrogen metabolism; localizes to peroxisomes in oleate-grown cells
	PAS_chr2-2_0326	8198226	40S ribosomal protein S25	XP_002491860	40S ribosomal protein S25			ribonucleoprotein complex [GO:1990904]; ribosome [GO:0005840]	NP_011541	ribosomal 40S subunit protein S25A [Saccharomyces cerevisiae S288C]	100.0	3.57975e-43	80.55555555555556	108.0
	PAS_chr1-4_0267	8197874	uncharacterized protein	XP_002490382	Altered inheritance of mitochondria protein 41, mitochondrial		carbon-nitrogen ligase activity, with glutamine as amido-N-donor [GO:0016884]	mitochondrion [GO:0005739]	NP_014858	Aim41p [Saccharomyces cerevisiae S288C]	96.3157894736842	8.55211e-28	36.21621621621622	185.0	hypothetical protein; the authentic protein is detected in highly purified mitochondria in high-throughput studies; null mutant displays reduced frequency of mitochondrial genome loss
	PAS_chr1-4_0504	8197090	40S ribosomal protein S29	XP_002490638	40S ribosomal protein subunit	translation [GO:0006412]	structural constituent of ribosome [GO:0003735]; zinc ion binding [GO:0008270]	ribonucleoprotein complex [GO:1990904]; ribosome [GO:0005840]	NP_013492	ribosomal 40S subunit protein S29A [Saccharomyces cerevisiae S288C]	100.0	2.37397e-34	87.5	56.0
	PAS_chr4_0413	8200696	60S ribosomal protein L13	XP_002493841	Protein component of the large (60S) ribosomal subunit, nearly identical to Rpl13Bp	translation [GO:0006412]	structural constituent of ribosome [GO:0003735]	ribonucleoprotein complex [GO:1990904]; ribosome [GO:0005840]	NP_010201	ribosomal 60S subunit protein L13A [Saccharomyces cerevisiae S288C]	91.37055837563452	6.1716e-77	65.19337016574586	199.0
	PAS_chr1-3_0172	8197639	Subunit beta1 of the nascent polypeptide-associated complex (NAC) involved in protein targeting	XP_002489515	Nascent polypeptide-associated complex subunit beta	protein transport [GO:0015031]		cytoplasm [GO:0005737]; nucleus [GO:0005634]	NP_015288	Egd1p [Saccharomyces cerevisiae S288C]	100.0	8.50471e-48	51.204819277108435	157.0	Subunit beta1 of the nascent polypeptide-associated complex (NAC); involved in protein targeting, associated with cytoplasmic ribosomes; enhances DNA binding of the Gal4p activator; homolog of human BTF3b; EGD1 has a paralog, BTT1, that arose from the whole genome duplication
	PAS_chr4_0267	8200936	60S ribosomal protein L26	XP_002493680	Protein component of the large (60S) ribosomal subunit	translation [GO:0006412]	RNA binding [GO:0003723]; structural constituent of ribosome [GO:0003735]	large ribosomal subunit [GO:0015934]	NP_013448	ribosomal 60S subunit protein L26A [Saccharomyces cerevisiae S288C]	100.0	1.11549e-66	73.22834645669292	127.0
	PAS_chr4_0988	8200648	uncharacterized protein	XP_002494196	Gene Names Protein names Gene Ontology (biological process) Gene Ontology (molecular function) Gene Ontology (cellular component) PAS_chr4_0988 Uncharacterized protein				NP_014197	2,4-dienoyl-CoA reductase (NADPH) [Saccharomyces cerevisiae S288C]	85.61643835616438	6.72053e-25	32.68482490272373	292.0
	PAS_chr2-2_0109	8199213	60S ribosomal protein L17	XP_002492098	Protein component of the large (60S) ribosomal subunit	translation [GO:0006412]	structural constituent of ribosome [GO:0003735]	large ribosomal subunit [GO:0015934]	NP_012358	ribosomal 60S subunit protein L17B [Saccharomyces cerevisiae S288C]	95.88235294117648	7.5461e-94	75.4601226993865	184.0
	PAS_chr4_0960	8200710	uncharacterized protein	XP_002493857	Uncharacterized protein			membrane [GO:0016020]	NP_013158	putative mannosidase MNL2 [Saccharomyces cerevisiae S288C]	65.27196652719665	0.148348	27.906976744186046	849.0	Putative mannosidase involved in ER-associated protein degradation; localizes to the endoplasmic reticulum; sequence similarity with seven-hairpin glycosidase (GH47) family members, such as Mns1p and Mnl1p, that hydrolyze 1,2-linked alpha-D-mannose residues; non-essential gene
	PAS_chr4_0814	8201216	60S ribosomal protein L25	XP_002494264	Primary rRNA-binding ribosomal protein component of the large (60S) ribosomal subunit	translation [GO:0006412]	rRNA binding [GO:0019843]; structural constituent of ribosome [GO:0003735]	ribonucleoprotein complex [GO:1990904]; ribosome [GO:0005840]	NP_014514	ribosomal 60S subunit protein L25 [Saccharomyces cerevisiae S288C]	88.02816901408451	9.22048e-57	67.46031746031747	142.0
	PAS_chr1-4_0412	8197000	60S ribosomal protein L38	XP_002490541	Protein component of the large (60S) ribosomal subunit, has similarity to rat L38 ribosomal protein	translation [GO:0006412]	structural constituent of ribosome [GO:0003735]	cytosolic large ribosomal subunit [GO:0022625]	NP_013429	ribosomal 60S subunit protein L38 [Saccharomyces cerevisiae S288C]	100.0	4.91564e-35	67.94871794871796	78.0
	PAS_chr4_0211	8200959	40S ribosomal protein S7	XP_002493616	40S ribosomal protein S7	translation [GO:0006412]	structural constituent of ribosome [GO:0003735]	ribonucleoprotein complex [GO:1990904]; ribosome [GO:0005840]	NP_014303	ribosomal 40S subunit protein S7B [Saccharomyces cerevisiae S288C]	99.46808510638297	9.55903e-99	71.42857142857143	190.0
	PAS_chr4_0292	8200734	40S ribosomal protein S24	XP_002493708	40S ribosomal protein S24	translation [GO:0006412]	structural constituent of ribosome [GO:0003735]	ribonucleoprotein complex [GO:1990904]; ribosome [GO:0005840]	NP_012195	ribosomal 40S subunit protein S24B [Saccharomyces cerevisiae S288C]	100.0	1.0863e-78	80.74074074074075	135.0
	PAS_chr1-1_0433	8196562	Mitochondrial peroxiredoxin (1-Cys Prx) with thioredoxin peroxidase activity	XP_002490091	Mitochondrial peroxiredoxin (1-Cys Prx) with thioredoxin peroxidase activity		peroxiredoxin activity [GO:0051920]		NP_009489	thioredoxin peroxidase PRX1 [Saccharomyces cerevisiae S288C]	92.92035398230088	5.00083e-91	59.71563981042654	261.0	Mitochondrial peroxiredoxin with thioredoxin peroxidase activity; has a role in reduction of hydroperoxides; reactivation requires Trr2p and glutathione; induced during respiratory growth and oxidative stress; phosphorylated; protein abundance increases in response to DNA replication stress
	PAS_chr4_0240	8200909	uncharacterized protein	XP_002493648	Ferric reductase, reduces siderophore-bound iron prior to uptake by transporters	monoatomic ion transport [GO:0006811]	oxidoreductase activity [GO:0016491]	membrane [GO:0016020]	NP_015026	ferric-chelate reductase [Saccharomyces cerevisiae S288C]	93.76770538243626	5.44351e-140	34.85967503692763	711.0
	PAS_chr1-1_0337	8196602	60S ribosomal protein L37	XP_002489995	Ribosomal protein L37	translation [GO:0006412]	metal ion binding [GO:0046872]; rRNA binding [GO:0019843]; structural constituent of ribosome [GO:0003735]	ribonucleoprotein complex [GO:1990904]; ribosome [GO:0005840]	NP_013286	ribosomal 60S subunit protein L37A [Saccharomyces cerevisiae S288C]	97.61904761904762	1.05387e-46	82.92682926829268	88.0
	PAS_chr3_1057	8200018	60S ribosomal protein L32	XP_002493298	Protein component of the large (60S) ribosomal subunit, has similarity to rat L32 ribosomal protein	translation [GO:0006412]	structural constituent of ribosome [GO:0003735]	ribonucleoprotein complex [GO:1990904]; ribosome [GO:0005840]	NP_009460	ribosomal 60S subunit protein L32 [Saccharomyces cerevisiae S288C]	96.96969696969697	1.15475e-67	73.4375	130.0
	PAS_chr2-1_0022	8198141	60S ribosomal protein L7	XP_002490901	Protein component of the large (60S) ribosomal subunit, nearly identical to Rpl7Ap and has similarit	maturation of LSU-rRNA from tricistronic rRNA transcript (SSU-rRNA, 5.8S rRNA, LSU-rRNA) [GO:0000463]	structural constituent of ribosome [GO:0003735]	cytosolic large ribosomal subunit [GO:0022625]	NP_011439	ribosomal 60S subunit protein L7A [Saccharomyces cerevisiae S288C]	85.24590163934425	9.51461e-109	71.15384615384616	244.0
	PAS_chr1-3_0300	8197611	60S ribosomal protein L23	XP_002489484	60S ribosomal protein L23-B	translation [GO:0006412]	structural constituent of ribosome [GO:0003735]	ribonucleoprotein complex [GO:1990904]; ribosome [GO:0005840]	NP_009466	ribosomal 60S subunit protein L23A [Saccharomyces cerevisiae S288C]	100.0	7.40201e-90	89.05109489051095	137.0
	PAS_chr3_0997	8199742	Cytochrome c1, component of the mitochondrial respiratory chain	XP_002493238	Cytochrome c1, component of the mitochondrial respiratory chain		electron transfer activity [GO:0009055]; heme binding [GO:0020037]; metal ion binding [GO:0046872]	mitochondrial inner membrane [GO:0005743]	NP_014708	ubiquinol--cytochrome-c reductase catalytic subunit CYT1 [Saccharomyces cerevisiae S288C]	95.48611111111111	3.7608e-175	81.0909090909091	309.0	Cytochrome c1; component of the mitochondrial respiratory chain; expression is regulated by the heme-activated, glucose-repressed Hap2p/3p/4p/5p CCAAT-binding complex
	PAS_chr3_1084	8200044	Sulfite reductase beta subunit, involved in amino acid biosynthesis, transcription repressed by meth	XP_002493330	Gene Names Protein names Gene Ontology (biological process) Gene Ontology (molecular function) Gene Ontology (cellular component) PAS_chr3_1084 Sulfite reductase beta subunit, involved in amino acid biosynthesis, transcription repressed by meth sulfate assimilation [GO:0000103] 4 iron, 4 sulfur cluster binding [GO:0051539]; FMN binding [GO:0010181]; heme binding [GO:0020037]; metal ion binding [G…				NP_116579	sulfite reductase (NADPH) subunit beta [Saccharomyces cerevisiae S288C]	98.65629420084866	0.0	53.459119496855344	1442.0
	PAS_chr1-1_0030	8197547	General amino acid permease	XP_002489665	General amino acid permease	amino acid transport [GO:0006865]	transmembrane transporter activity [GO:0022857]	membrane [GO:0016020]	NP_012965	amino acid permease GAP1 [Saccharomyces cerevisiae S288C]	94.0068493150685	0.0	62.976406533575314	602.0	General amino acid permease; Gap1p senses the presence of amino acid substrates to regulate localization to the plasma membrane when needed; essential for invasive growth
	PAS_chr1-4_0680	8197011	60S ribosomal protein L21	XP_002490553	60S ribosomal protein L21	translation [GO:0006412]	structural constituent of ribosome [GO:0003735]	ribosome [GO:0005840]	NP_015246	ribosomal 60S subunit protein L21B [Saccharomyces cerevisiae S288C]	83.78378378378379	1.41066e-74	68.9873417721519	160.0
	PAS_chr3_0257	8200085	Adenylate kinase	XP_002492473	Adenylate kinase (EC 2.7.4.3) (ATP-AMP transphosphorylase) (ATP:AMP phosphotransferase) (Adenylate kinase cytosolic and mitochondrial) (Adenylate monophosphate kinase)	ADP biosynthetic process [GO:0006172]; AMP metabolic process [GO:0046033]; ATP metabolic process [GO:0046034]; phosphorylation [GO:0016310]	adenylate kinase activity [GO:0004017]; ATP binding [GO:0005524]	cytosol [GO:0005829]; mitochondrial intermembrane space [GO:0005758]	NP_010512	adenylate kinase ADK1 [Saccharomyces cerevisiae S288C]	85.2589641434263	2.00935e-126	77.10280373831776	222.0	Adenylate kinase, required for purine metabolism; localized to the cytoplasm and the mitochondria; lacks cleavable signal sequence; protein abundance increases in response to DNA replication stress; mutations affecting Adk1p catalytic activity deregulate expression of phosphate utilization genes PHO5 and PHO84; human homolog AK1 can complement yeast adk1 mutant
	PAS_chr2-2_0223	8198631	Hypothetical protein	XP_002491973	Vacuolar protein sorting/targeting protein 10 (Carboxypeptidase Y receptor) (CPY receptor) (Sortilin VPS10) (Vacuolar carboxypeptidase sorting receptor VPS10)	intracellular transport [GO:0046907]; protein transport [GO:0015031]		Golgi apparatus [GO:0005794]; membrane [GO:0016020]	NP_011853	Etp1p [Saccharomyces cerevisiae S288C]	6.554878048780488	0.055549	34.78260869565217	585.0	hypothetical protein required for growth on ethanol; contains a zinc finger region and has homology to human BRAP2, which is a cytoplasmic protein that binds nuclear localization sequences
	PAS_chr2-2_0113	8199217	Inositol 1-phosphate synthase	XP_002492093	inositol-3-phosphate synthase (EC 5.5.1.4)	inositol biosynthetic process [GO:0006021]; phospholipid biosynthetic process [GO:0008654]	inositol-3-phosphate synthase activity [GO:0004512]		NP_012382	inositol-3-phosphate synthase INO1 [Saccharomyces cerevisiae S288C]	98.28571428571429	0.0	71.455938697318	533.0	Inositol-3-phosphate synthase; involved in synthesis of inositol phosphates and inositol-containing phospholipids; transcription is coregulated with other phospholipid biosynthetic genes by Ino2p and Ino4p, which bind the UASINO DNA element
	PAS_chr4_0107	8201194	60S ribosomal protein L2	XP_002493512	Protein component of the large (60S) ribosomal subunit (Protein component of the large (60S) ribosomal subunit, identical to Rpl2Bp)	translation [GO:0006412]	structural constituent of ribosome [GO:0003735]	ribonucleoprotein complex [GO:1990904]; ribosome [GO:0005840]	NP_012246	ribosomal 60S subunit protein L2B [Saccharomyces cerevisiae S288C]	100.0	1.99747e-149	82.67716535433071	254.0
	PAS_chr1-4_0601	8197731	Plasma membrane arginine permease, requires phosphatidyl ethanolamine (PE) for localization	XP_002490740	Plasma membrane arginine permease, requires phosphatidyl ethanolamine (PE) for localization	amino acid transport [GO:0006865]	transmembrane transporter activity [GO:0022857]	membrane [GO:0016020]	NP_010851	arginine permease CAN1 [Saccharomyces cerevisiae S288C]	96.2566844919786	0.0	57.85582255083179	590.0	Plasma membrane arginine permease; requires phosphatidyl ethanolamine (PE) for localization, exclusively associated with lipid rafts; mutation confers canavanine resistance; CAN1 has a paralog, ALP1, that arose from the whole genome duplication
	PAS_chr2-2_0059	8199164	Nucleoside diphosphate kinase	XP_002492154	Nucleoside diphosphate kinase (EC 2.7.4.6)	CTP biosynthetic process [GO:0006241]; DNA damage response [GO:0006974]; GTP biosynthetic process [GO:0006183]; phosphorylation [GO:0016310]; UTP biosynthetic process [GO:0006228]	ATP binding [GO:0005524]; nucleoside diphosphate kinase activity [GO:0004550]	cytosol [GO:0005829]; mitochondrial intermembrane space [GO:0005758]	NP_012856	nucleoside diphosphate kinase [Saccharomyces cerevisiae S288C]	99.3421052631579	7.90012e-83	72.84768211920529	153.0
	PAS_chr2-1_0612	8198937	Hypothetical protein	XP_002491531	Uncharacterized protein		proton-transporting ATP synthase activity, rotational mechanism [GO:0046933]	mitochondrial proton-transporting ATP synthase complex, catalytic sector F(1) [GO:0000275]	NP_015052	F1F0 ATP synthase subunit epsilon [Saccharomyces cerevisiae S288C]	55.73770491803278	6.80412e-07	44.11764705882353	62.0
	PAS_chr3_0819	8200313	Subunit g of the mitochondrial F1F0 ATP synthase	XP_002493051	Subunit g of the mitochondrial F1F0 ATP synthase	cristae formation [GO:0042407]; protein-containing complex assembly [GO:0065003]	proton-transporting ATP synthase activity, rotational mechanism [GO:0046933]	mitochondrial proton-transporting ATP synthase complex, coupling factor F(o) [GO:0000276]	NP_015345	F1F0 ATP synthase subunit g [Saccharomyces cerevisiae S288C]	72.91666666666666	1.12182e-34	52.38095238095239	115.0
	PAS_chr2-1_0262	8198811	uncharacterized protein	XP_002491154	Uncharacterized protein			membrane [GO:0016020]	NP_009987	Tvs1p [Saccharomyces cerevisiae S288C]	89.70814132104454	1.59527e-143	44.27860696517413	631.0
	PAS_chr3_0824	8200317	Subunit VI of cytochrome c oxidase	XP_002493056	Cytochrome c oxidase subunit 6, mitochondrial (Cytochrome c oxidase polypeptide VI)	mitochondrial electron transport, cytochrome c to oxygen [GO:0006123]	cytochrome-c oxidase activity [GO:0004129]; metal ion binding [GO:0046872]	mitochondrial respiratory chain complex IV [GO:0005751]	NP_011918	cytochrome c oxidase subunit VI [Saccharomyces cerevisiae S288C]	80.55555555555556	6.23351e-59	74.35897435897436	148.0
	PAS_FragB_0036	8197478	60S ribosomal protein L36	XP_002490846	60S ribosomal protein L36	translation [GO:0006412]	structural constituent of ribosome [GO:0003735]	ribonucleoprotein complex [GO:1990904]; ribosome [GO:0005840]	NP_013920	ribosomal 60S subunit protein L36A [Saccharomyces cerevisiae S288C]	92.07920792079209	8.27387e-40	66.66666666666666	100.0
	PAS_chr3_0762	8200455	40S ribosomal protein S5	XP_002492991	Protein component of the small (40S) ribosomal subunit	translation [GO:0006412]	RNA binding [GO:0003723]; structural constituent of ribosome [GO:0003735]	small ribosomal subunit [GO:0015935]	NP_012657	ribosomal 40S subunit protein S5 [Saccharomyces cerevisiae S288C]	94.57013574660633	9.18742e-125	77.6255707762557	225.0
	PAS_chr3_0066	8199352	uncharacterized protein	XP_002492275	Gene Names Protein names Gene Ontology (biological process) Gene Ontology (molecular function) Gene Ontology (cellular component) PAS_chr3_0066 peptide-methionine (S)-S-oxide reductase (EC 1.8.4.11) (Peptide-methionine (S)-S-oxide reductase) peptide-methionine (S)-S-oxide reductase activity [GO:0008113]				NP_010960	peptide-methionine-S-sulfoxide reductase [Saccharomyces cerevisiae S288C]	94.14893617021278	4.67027e-60	51.35135135135135	184.0
	PAS_chr3_0596	8199799	40S ribosomal protein S21	XP_002492822	40S ribosomal protein S21	rRNA processing [GO:0006364]; translation [GO:0006412]	structural constituent of ribosome [GO:0003735]	cytoplasm [GO:0005737]; ribonucleoprotein complex [GO:1990904]; ribosome [GO:0005840]	NP_012983	ribosomal 40S subunit protein S21A [Saccharomyces cerevisiae S288C]	100.0	1.45485e-51	85.0574712643678	87.0
	PAS_chr1-1_0217	8196720	Hypothetical protein	XP_002489868	Ubiquinol-cytochrome C reductase hinge domain-containing protein	mitochondrial electron transport, ubiquinol to cytochrome c [GO:0006122]		mitochondrial respiratory chain complex III [GO:0005750]	NP_116691	ubiquinol--cytochrome-c reductase subunit 6 [Saccharomyces cerevisiae S288C]	42.60355029585799	2.61334e-17	50.0	147.0
	PAS_chr1-4_0491	8197078	40S ribosomal protein S15	XP_002490625	Protein component of the small (40S) ribosomal subunit	translation [GO:0006412]	RNA binding [GO:0003723]; structural constituent of ribosome [GO:0003735]	small ribosomal subunit [GO:0015935]	NP_014602	ribosomal 40S subunit protein S15 [Saccharomyces cerevisiae S288C]	100.0	1.70284e-65	64.82758620689654	142.0
	PAS_chr3_1188	8199532	uncharacterized protein	XP_002492627	Gene Names Protein names Gene Ontology (biological process) Gene Ontology (molecular function) Gene Ontology (cellular component) PAS_chr3_1188 NAD(P)-binding domain-containing protein				NP_010919	Fmp52p [Saccharomyces cerevisiae S288C]	30.729166666666668	0.00121289	29.770992366412212	231.0	hypothetical protein; localized to the mitochondrial outer membrane; induced by treatment with 8-methoxypsoralen and UVA irradiation
	PAS_chr1-1_0302	8196803	60S ribosomal protein L35	XP_002489960	Protein component of the large (60S) ribosomal subunit, identical to Rpl35Ap	maturation of LSU-rRNA from tricistronic rRNA transcript (SSU-rRNA, 5.8S rRNA, LSU-rRNA) [GO:0000463]; translation [GO:0006412]	structural constituent of ribosome [GO:0003735]	cytosolic large ribosomal subunit [GO:0022625]	NP_010090	ribosomal 60S subunit protein L35B [Saccharomyces cerevisiae S288C]	100.0	1.3372e-43	60.0	120.0
	PAS_chr3_0931	8200283	Phosphoinositide binding protein required for vesicle formation in autophagy	XP_002493170	Phosphoinositide binding protein required for vesicle formation in autophagy	autophagy of peroxisome [GO:0030242]; cytoplasm to vacuole transport by the Cvt pathway [GO:0032258]; late endosome to vacuole transport [GO:0045324]; late nucleophagy [GO:0044805]; macroautophagy [GO:0016236]; piecemeal microautophagy of the nucleus [GO:0034727]; positive regulation of vacuole organization [GO:0044090]; vacuolar protein processing [GO:0006624]	phosphatidylinositol-3,5-bisphosphate binding [GO:0080025]; phosphatidylinositol-3-phosphate binding [GO:0032266]; phosphatidylinositol-4-phosphate binding [GO:0070273]; ubiquitin binding [GO:0043130]	cytosol [GO:0005829]; endosome [GO:0005768]; fungal-type vacuole membrane [GO:0000329]; PAS complex [GO:0070772]; phagophore [GO:0061908]; phagophore assembly site membrane [GO:0034045]	NP_444297	phosphoinositide binding protein ATG18 [Saccharomyces cerevisiae S288C]	95.58011049723757	3.41476e-149	43.78378378378379	500.0	Phosphoinositide binding protein; required for vesicle formation in autophagy and the cytoplasm-to-vacuole targeting (Cvt) pathway; binds both phosphatidylinositol (3,5)-bisphosphate and phosphatidylinositol 3-phosphate; WD-40 repeat protein; relocalizes from vacuole to cytoplasm upon DNA replication stress; has 4 mammalian homologs WIPI1, WIPI2, WIPI3 and WIPI4/WDR45; mutations in human WDR45 ca…
	PAS_chr3_0091	8199374	60S ribosomal protein L19	XP_002492301	Protein component of the large (60S) ribosomal subunit, nearly identical to Rpl19Ap and has similari	translation [GO:0006412]	RNA binding [GO:0003723]; structural constituent of ribosome [GO:0003735]	cytosolic large ribosomal subunit [GO:0022625]	NP_009526	ribosomal 60S subunit protein L19B [Saccharomyces cerevisiae S288C]	92.15686274509804	1.61207e-81	72.87234042553192	189.0
	PAS_chr1-4_0226	8196900	uncharacterized protein	XP_002490341	Gene Names Protein names Gene Ontology (biological process) Gene Ontology (molecular function) Gene Ontology (cellular component) PAS_chr1-4_0226 Glutathione S-transferase				NP_012842	translation elongation factor EF1B gamma [Saccharomyces cerevisiae S288C]	99.07407407407408	8.42041e-35	33.789954337899545	412.0
	PAS_chr1-3_0211	8196446	Deoxyhypusine synthase, catalyzes formation of deoxyhypusine	XP_002489556	Gene Names Protein names Gene Ontology (biological process) Gene Ontology (molecular function) Gene Ontology (cellular component) PAS_chr1-3_0211 Deoxyhypusine synthase				NP_011935	deoxyhypusine synthase [Saccharomyces cerevisiae S288C]	99.73333333333333	0.0	77.77777777777779	387.0
	PAS_chr1-1_0189	8196692	60S ribosomal protein L12	XP_002489836	Protein component of the large (60S) ribosomal subunit, nearly identical to Rpl12Ap	translation [GO:0006412]	structural constituent of ribosome [GO:0003735]	ribonucleoprotein complex [GO:1990904]; ribosome [GO:0005840]	NP_010860	ribosomal 60S subunit protein L12A [Saccharomyces cerevisiae S288C]	100.0	3.31501e-106	87.87878787878788	165.0
	PAS_chr1-1_0202	8197923	Subunit of the RNA polymerase II mediator complex	XP_002489851	Protein-serine/threonine kinase (EC 2.7.11.-)	phosphorylation [GO:0016310]	ATP binding [GO:0005524]; protein kinase activity [GO:0004672]	mitochondrial matrix [GO:0005759]	NP_012222	protein kinase PKP1 [Saccharomyces cerevisiae S288C]	61.23348017621145	1.30438e-22	26.148409893992934	394.0	Mitochondrial protein kinase; involved in negative regulation of pyruvate dehydrogenase complex activity by phosphorylating the ser-133 residue of the Pda1p subunit; acts in concert with kinase Pkp2p and phosphatases Ptc5p and Ptc6p
	PAS_chr1-1_0335	8196600	Member of the alpha/beta knot fold methyltransferase superfamily	XP_002489993	Member of the alpha/beta knot fold methyltransferase superfamily	endonucleolytic cleavage in 5'-ETS of tricistronic rRNA transcript (SSU-rRNA, 5.8S rRNA, LSU-rRNA) [GO:0000480]; endonucleolytic cleavage in ITS1 to separate SSU-rRNA from 5.8S rRNA and LSU-rRNA from tricistronic rRNA transcript (SSU-rRNA, 5.8S rRNA, LSU-rRNA) [GO:0000447]; endonucleolytic cleavage to generate mature 5'-end of SSU-rRNA from (SSU-rRNA, 5.8S rRNA, LSU-rRNA) [GO:0000472]; rRNA base …	identical protein binding [GO:0042802]; rRNA (pseudouridine) methyltransferase activity [GO:0070037]; rRNA binding [GO:0019843]	90S preribosome [GO:0030686]; cytoplasm [GO:0005737]; nuclear microtubule [GO:0005880]; nuclear periphery [GO:0034399]; nucleolus [GO:0005730]; small-subunit processome [GO:0032040]	NP_013287	18S rRNA pseudouridine methyltransferase [Saccharomyces cerevisiae S288C]	100.0	5.50306e-152	81.02766798418972	252.0
	PAS_chr4_0456	8201405	40S ribosomal protein S13	XP_002493888	Protein component of the small (40S) ribosomal subunit	translation [GO:0006412]	structural constituent of ribosome [GO:0003735]	ribonucleoprotein complex [GO:1990904]; ribosome [GO:0005840]	NP_010349	ribosomal 40S subunit protein S13 [Saccharomyces cerevisiae S288C]	100.0	1.09787e-98	86.09271523178808	151.0
	PAS_chr3_0848	8200337	High affinity polyamine permease	XP_002493078	High affinity polyamine permease	transmembrane transport [GO:0055085]		membrane [GO:0016020]	NP_009690	Agp2p [Saccharomyces cerevisiae S288C]	87.01754385964912	5.6379e-157	44.66403162055336	596.0	Plasma membrane regulator of polyamine and carnitine transport; has similarity to transporters but lacks transport activity; may act as a sensor that transduces environmental signals; has a positive or negative regulatory effect on transcription of many transporter genes
	PAS_chr1-1_0293	8196794	Cell wall protein that functions in the transfer of chitin to beta(1-6)glucan	XP_002489950	Glycosidase (EC 3.2.-.-)	carbohydrate metabolic process [GO:0005975]; fungal-type cell wall organization [GO:0031505]	hydrolase activity, hydrolyzing O-glycosyl compounds [GO:0004553]	membrane [GO:0016020]	NP_010874	Utr2p [Saccharomyces cerevisiae S288C]	76.11607142857143	7.71619e-117	47.82608695652174	467.0	Chitin transglycosylase; functions in the transfer of chitin to beta(1-6) and beta(1-3) glucans in the cell wall; similar to and functionally redundant with Crh1; glycosylphosphatidylinositol (GPI)-anchored protein localized to bud neck
	PAS_chr1-4_0410	8196998	Putative positive regulator of mannosylphosphate transferase (Mnn6p)	XP_002490539	Positive regulator of mannosylphosphate transferase (Mnn6p)	glycoprotein metabolic process [GO:0009100]	transferase activity [GO:0016740]	membrane [GO:0016020]	NP_012721	Mnn4p [Saccharomyces cerevisiae S288C]	55.21235521235521	3.04006e-44	30.515463917525775	1178.0	Putative positive regulator of mannosylphosphate transferase Mnn6p; involved in mannosylphosphorylation of N-linked oligosaccharides; expression increases in late-logarithmic and stationary growth phases; coding sequence contains length polymorphisms in different strains; MNN4 has a paralog, YJR061W, that arose from the whole genome duplication
	PAS_chr1-1_0283	8196784	40S ribosomal protein S27	XP_002489938	Protein component of the small (40S) ribosomal subunit	translation [GO:0006412]	structural constituent of ribosome [GO:0003735]	ribosome [GO:0005840]	NP_011885	ribosomal 40S subunit protein S27B [Saccharomyces cerevisiae S288C]	100.0	1.92851e-47	80.48780487804879	82.0
	PAS_chr1-1_0333	8196598	Hypothetical protein	XP_002489991	Uncharacterized protein				NP_011967	histone acetyltransferase TRA1 [Saccharomyces cerevisiae S288C]	44.44444444444444	0.0123406	46.42857142857143	3744.0	Subunit of SAGA and NuA4 histone acetyltransferase complexes; interacts with acidic activators (e.g., Gal4p) which leads to transcription activation; similar to human TRRAP, which is a cofactor for c-Myc mediated oncogenic transformation
	PAS_chr2-2_0329	8198229	Adenylosuccinate lyase, catalyzes two steps in the 'de novo' purine nucleotide biosynthetic pathway	XP_002491857	Adenylosuccinate lyase (ASL) (EC 4.3.2.2) (Adenylosuccinase)	'de novo' AMP biosynthetic process [GO:0044208]; 'de novo' IMP biosynthetic process [GO:0006189]; fumarate metabolic process [GO:0006106]	(S)-2-(5-amino-1-(5-phospho-D-ribosyl)imidazole-4-carboxamido) succinate lyase (fumarate-forming) activity [GO:0070626]; N6-(1,2-dicarboxyethyl)AMP AMP-lyase (fumarate-forming) activity [GO:0004018]		NP_013463	adenylosuccinase ADE13 [Saccharomyces cerevisiae S288C]	99.37629937629939	0.0	81.58995815899581	482.0	Adenylosuccinate lyase; catalyzes two steps in the 'de novo' purine nucleotide biosynthetic pathway; expression is repressed by adenine and activated by Bas1p and Pho2p; mutations in human ortholog ADSL cause adenylosuccinase deficiency; human ADSL can complement yeast ADE13 null mutant
	PAS_chr2-1_0489	8198412	Myo-inositol transporter with strong similarity to the major myo-inositol transporter Itr1p	XP_002491399	Myo-inositol transporter with strong similarity to the major myo-inositol transporter Itr1p		transmembrane transporter activity [GO:0022857]	membrane [GO:0016020]	NP_014538	myo-inositol transporter ITR2 [Saccharomyces cerevisiae S288C]	94.8905109489051	0.0	62.88461538461539	609.0	Myo-inositol transporter; member of the sugar transporter superfamily; expressed constitutively; ITR2 has a paralog, ITR1, that arose from the whole genome duplication
	PAS_chr1-1_0322	8196587	Subunit 7 of the ubiquinol cytochrome-c reductase complex	XP_002489978	Cytochrome b-c1 complex subunit 7	mitochondrial electron transport, ubiquinol to cytochrome c [GO:0006122]; mitochondrial respiratory chain complex III assembly [GO:0034551]	ubiquinol-cytochrome-c reductase activity [GO:0008121]	matrix side of mitochondrial inner membrane [GO:0099617]; mitochondrial respiratory chain complex III [GO:0005750]	NP_010818	ubiquinol--cytochrome-c reductase subunit 7 [Saccharomyces cerevisiae S288C]	97.63779527559055	1.05134e-45	52.41935483870967	127.0
	PAS_chr2-1_0351	8199039	High affinity methionine permease	XP_002491251	High affinity methionine permease		transmembrane transporter activity [GO:0022857]	membrane [GO:0016020]	NP_011569	Mup1p [Saccharomyces cerevisiae S288C]	99.28825622775801	0.0	55.008787346221446	574.0	High affinity methionine permease; integral membrane protein with 13 putative membrane-spanning regions; also involved in cysteine uptake
	PAS_chr1-4_0489	8197076	Cystathionine gamma-lyase	XP_002490623	Gene Names Protein names Gene Ontology (biological process) Gene Ontology (molecular function) Gene Ontology (cellular component) PAS_chr1-4_0489 Cystathionine gamma-lyase cysteine biosynthetic process via cystathionine [GO:0019343]; positive regulation of hydrogen sulfide biosynthetic process [GO:1904828]; transsulfuration [GO:0019346] cystathionine gamma-lyase activity [GO:0004123]; cysteine-S-…				NP_009390	cystathionine gamma-lyase CYS3 [Saccharomyces cerevisiae S288C]	99.74619289340102	1.8481e-176	62.43654822335025	394.0	Cystathionine gamma-lyase; catalyzes one of the two reactions involved in the transsulfuration pathway that yields cysteine from homocysteine with the intermediary formation of cystathionine; protein abundance increases in response to DNA replication stress
	PAS_chr2-1_0486	8198409	ubiquitin-60S ribosomal protein L40 fusion protein	XP_002491396	Fusion protein, identical to Rpl40Bp	translation [GO:0006412]	structural constituent of ribosome [GO:0003735]	cytoplasm [GO:0005737]; nucleus [GO:0005634]; ribonucleoprotein complex [GO:1990904]; ribosome [GO:0005840]	NP_012118	ubiquitin-ribosomal 60S subunit protein L40A fusion protein [Saccharomyces cerevisiae S288C]	100.0	1.02178e-91	98.4375	128.0
	PAS_chr3_0507	8199875	C-22 sterol desaturase	XP_002492734	Gene Names Protein names Gene Ontology (biological process) Gene Ontology (molecular function) Gene Ontology (cellular component) PAS_chr3_0507 C-22 sterol desaturase ergosterol biosynthetic process [GO:0006696] heme binding [GO:0020037]; iron ion binding [GO:0005506]; monooxygenase activity [GO:0004497]; oxidoreductase activity, acting on paired donors, with incorporation or reduction of molecul…				NP_013728	C-22 sterol desaturase [Saccharomyces cerevisiae S288C]	90.9090909090909	0.0	72.87784679089026	538.0
	PAS_chr2-1_0647	8199261	Hypothetical protein	XP_002491571	Gene Names Protein names Gene Ontology (biological process) Gene Ontology (molecular function) Gene Ontology (cellular component) PAS_chr2-1_0647 Intron-binding protein aquarius N-terminal domain-containing protein				NP_013797	ATP-dependent RNA helicase NAM7 [Saccharomyces cerevisiae S288C]	25.185185185185183	0.000651893	22.22222222222222	971.0	ATP-dependent RNA helicase of the SFI superfamily; involved in nonsense mediated mRNA decay; required for efficient translation termination at nonsense codons and targeting of NMD substrates to P-bodies; binds to the small ribosomal subunit via an interaction with Rps26; forms cytoplasmic foci upon DNA replication stress
	PAS_chr2-1_0751	8198369	Subunit of the mitochondrial F1F0 ATP synthase	XP_002491682	Subunit of the mitochondrial F1F0 ATP synthase	proton motive force-driven ATP synthesis [GO:0015986]	proton transmembrane transporter activity [GO:0015078]	proton-transporting ATP synthase complex, coupling factor F(o) [GO:0045263]	NP_013629	F1F0 ATP synthase subunit i [Saccharomyces cerevisiae S288C]	89.0625	4.55606e-17	49.122807017543856	59.0
	PAS_chr4_0278	8200947	Protein involved in pre-rRNA processing, 18S rRNA synthesis, and snoRNA synthesis	XP_002493691	Protein involved in pre-rRNA processing, 18S rRNA synthesis, and snoRNA synthesis	ribosome biogenesis [GO:0042254]	snoRNA binding [GO:0030515]	box C/D RNP complex [GO:0031428]; nucleolus [GO:0005730]; small-subunit processome [GO:0032040]	NP_014955	RNA-processing protein NOP58 [Saccharomyces cerevisiae S288C]	93.28214971209214	0.0	80.04115226337449	511.0	Protein involved in producing mature rRNAs and snoRNAs; involved in pre-rRNA processing, 18S rRNA synthesis, and snoRNA synthesis; component of the small subunit processome complex, which is required for processing of pre-18S rRNA
	PAS_chr4_0953	8200985	uncharacterized protein	XP_002493803	Cytochrome b5 heme-binding domain-containing protein		heme binding [GO:0020037]; metal ion binding [GO:0046872]	membrane [GO:0016020]	NP_014288	Cyb5p [Saccharomyces cerevisiae S288C]	94.39999999999999	5.71844e-34	41.52542372881356	120.0	Cytochrome b5; involved in the sterol and lipid biosynthesis pathways; acts as an electron donor to support sterol C5-6 desaturation
	PAS_chr1-1_0099	8197225	Core subunit of the ubiquinol-cytochrome c reductase complex (bc1 complex)	XP_002489742	Core subunit of the ubiquinol-cytochrome c reductase complex (Bc1 complex)		metal ion binding [GO:0046872]		NP_009508	ubiquinol--cytochrome-c reductase subunit COR1 [Saccharomyces cerevisiae S288C]	99.31192660550458	8.99914e-113	43.340857787810386	457.0	Core subunit of the ubiquinol-cytochrome c reductase complex; the ubiquinol-cytochrome c reductase complex (bc1 complex) is a component of the mitochondrial inner membrane electron transport chain
	PAS_chr2-1_0160	8198543	Cobalamin-independent methionine synthase, involved in amino acid biosynthesis	XP_002491046	5-methyltetrahydropteroyltriglutamate--homocysteine S-methyltransferase (EC 2.1.1.14)	adenine biosynthetic process [GO:0046084]; L-methionine biosynthetic process from homoserine via O-acetyl-L-homoserine and cystathionine [GO:0019280]; methylation [GO:0032259]	5-methyltetrahydropteroyltriglutamate-homocysteine S-methyltransferase activity [GO:0003871]; zinc ion binding [GO:0008270]		NP_011015	5-methyltetrahydropteroyltriglutamate-homocysteine S-methyltransferase [Saccharomyces cerevisiae S288C]	99.609375	0.0	77.12418300653596	767.0
	PAS_chr1-4_0171	8197155	mitochondrial 54S ribosomal protein MRPL51	XP_002490285	Large ribosomal subunit protein mL43	mitochondrial translation [GO:0032543]	structural constituent of ribosome [GO:0003735]	mitochondrion [GO:0005739]; ribonucleoprotein complex [GO:1990904]; ribosome [GO:0005840]	NP_015425	mitochondrial 54S ribosomal protein MRPL51 [Saccharomyces cerevisiae S288C]	97.85714285714285	5.25943e-51	56.33802816901409	140.0
	PAS_chr3_0054	8199340	60S ribosomal protein L20	XP_002492262	60S ribosomal protein L20	translation [GO:0006412]	structural constituent of ribosome [GO:0003735]	ribonucleoprotein complex [GO:1990904]; ribosome [GO:0005840]	NP_013969	ribosomal 60S subunit protein L20A [Saccharomyces cerevisiae S288C]	95.02762430939227	4.02981e-96	72.09302325581395	172.0
	PAS_chr1-1_0285	8197932	F-box protein of unknown function	XP_002489941	Uncharacterized protein				NP_010592	Pfu1p [Saccharomyces cerevisiae S288C]	79.51219512195122	7.60742e-114	52.743902439024396	478.0
	PAS_chr3_1171	8200083	uncharacterized protein	XP_002492470	Gene Names Protein names Gene Ontology (biological process) Gene Ontology (molecular function) Gene Ontology (cellular component) PAS_chr3_1171 PUM-HD domain-containing protein negative regulation of translation [GO:0017148]; regulation of biological quality [GO:0065008] mRNA binding [GO:0003729]				NP_013088	mRNA-binding protein PUF3 [Saccharomyces cerevisiae S288C]	54.12844036697248	3.22992e-21	29.87551867219917	879.0	Protein of the mitochondrial outer surface; links the Arp2/3 complex with the mitochore during anterograde mitochondrial movement; also binds to and promotes degradation of mRNAs for select nuclear-encoded mitochondrial proteins
	PAS_chr1-1_0419	8196549	Acyl-coenzymeA:ethanol O-acyltransferase	XP_002490078	Acyl-coenzymeA:ethanol O-acyltransferase				NP_009736	medium-chain fatty acid ethyl ester synthase/esterase [Saccharomyces cerevisiae S288C]	93.80530973451327	3.45156e-93	36.60130718954248	451.0
	PAS_chr2-1_0779	8198958	40S ribosomal protein S17	XP_002491716	Ribosomal protein 51 (Rp51) of the small (40s) subunit	translation [GO:0006412]	structural constituent of ribosome [GO:0003735]	ribonucleoprotein complex [GO:1990904]; ribosome [GO:0005840]	NP_013688	ribosomal 40S subunit protein S17A [Saccharomyces cerevisiae S288C]	100.0	2.97983e-71	77.20588235294117	136.0
	PAS_chr2-1_0482	8198405	40S ribosomal protein S22	XP_002491392	Flocculation protein FLO11 (Flo11p) (Flocculin-11) (KpFLO11)	cell-cell self recognition [GO:0097656]; homotypic cell-cell adhesion [GO:0034109]			NP_012345	ribosomal 40S subunit protein S22A [Saccharomyces cerevisiae S288C]	100.0	8.76843e-90	91.53846153846153	130.0
	PAS_chr1-4_0447	8197035	Hexokinase isoenzyme 2 that catalyzes phosphorylation of glucose in the cytosol	XP_002490579	Gene Names Protein names Gene Ontology (biological process) Gene Ontology (molecular function) Gene Ontology (cellular component) PAS_chr1-4_0447 Phosphotransferase (EC 2.7.1.-) glycolytic process [GO:0006096]; intracellular glucose homeostasis [GO:0001678] ATP binding [GO:0005524]; glucose binding [GO:0005536]; hexokinase activity [GO:0004396]				NP_013551	hexokinase [Saccharomyces cerevisiae S288C]	85.65400843881856	8.84251e-18	22.897196261682243	433.0
	PAS_chr3_0290	8200118	Protein component of the small (40S) ribosomal subunit	XP_002492509	Protein component of the small (40S) ribosomal subunit	translation [GO:0006412]	structural constituent of ribosome [GO:0003735]	ribonucleoprotein complex [GO:1990904]; ribosome [GO:0005840]; vacuolar membrane [GO:0005774]	NP_013390	ribosomal 40S subunit protein S30A [Saccharomyces cerevisiae S288C]	22.261484098939928	7.19352e-27	92.06349206349206	63.0
	PAS_chr2-2_0009	8198968	Low-affinity Fe(II) transporter of the plasma membrane	XP_002492208	Low-affinity Fe(II) transporter of the plasma membrane	transmembrane transport [GO:0055085]		membrane [GO:0016020]	NP_014052	Fet4p [Saccharomyces cerevisiae S288C]	99.80806142034548	1.03003e-160	47.292418772563174	552.0	Low-affinity Fe(II) transporter of the plasma membrane
	PAS_chr1-3_0034	8197347	60S ribosomal protein L4	XP_002489370	Protein component of the large (60S) ribosomal subunit, nearly identical to Rpl4Ap	translation [GO:0006412]	structural constituent of ribosome [GO:0003735]	ribonucleoprotein complex [GO:1990904]; ribosome [GO:0005840]	NP_010295	ribosomal 60S subunit protein L4B [Saccharomyces cerevisiae S288C]	99.41002949852508	8.68976e-164	73.88724035608308	362.0
	PAS_chr1-1_0172	8196676	Hypothetical protein	XP_002489818	NADH dehydrogenase [ubiquinone] 1 beta subcomplex subunit 7			mitochondrial inner membrane [GO:0005743]; mitochondrial intermembrane space [GO:0005758]; respirasome [GO:0070469]	NP_009973	Per1p [Saccharomyces cerevisiae S288C]	24.347826086956523	1.24155	42.857142857142854	357.0	Protein of the endoplasmic reticulum; required for GPI-phospholipase A2 activity that remodels the GPI anchor as a prerequisite for association of GPI-anchored proteins with lipid rafts; functionally complemented by human ortholog PERLD1
	PAS_chr4_0672	8201379	Hypothetical protein	XP_002494110	Uncharacterized protein			membrane [GO:0016020]	NP_001091638	Min8p [Saccharomyces cerevisiae S288C]	100.0	1.40414e-22	57.534246575342465	72.0
	PAS_chr4_0198	8201105	C-8 sterol isomerase	XP_002493603	C-8 sterol isomerase (EC 5.-.-.-) (Delta-8--delta-7 sterol isomerase)	ergosterol biosynthetic process [GO:0006696]	C-8 sterol isomerase activity [GO:0000247]	endoplasmic reticulum membrane [GO:0005789]	NP_013929	C-8 sterol isomerase ERG2 [Saccharomyces cerevisiae S288C]	99.51219512195122	2.29234e-78	55.00000000000001	222.0	C-8 sterol isomerase; catalyzes isomerization of delta-8 double bond to delta-7 position at an intermediate step in ergosterol biosynthesis; transcriptionally down-regulated when ergosterol is in excess; mutation is functionally complemented by human EBP
	PAS_chr1-3_0117	8197583	Hypothetical protein	XP_002489458	Subunit of mitochondrial NADH:ubiquinone oxidoreductase (Complex I)			membrane [GO:0016020]	NP_014334	Aqr1p [Saccharomyces cerevisiae S288C]	27.848101265822784	1.03867	45.83333333333333	586.0	Plasma membrane transporter of the major facilitator superfamily; member of the 12-spanner drug:H(+) antiporter DHA1 family; confers resistance to short-chain monocarboxylic acids and quinidine; involved in the excretion of excess amino acids; AQR1 has a paralog, QDR1, that arose from the whole genome duplication; relocalizes from plasma membrane to cytoplasm upon DNA replication stress
	PAS_chr4_0143	8201054	Swi2/Snf2-related ATPase that is the structural component of the SWR1 complex	XP_002493548	Swi2/Snf2-related ATPase that is the structural component of the SWR1 complex		ATP binding [GO:0005524]; ATP-dependent chromatin remodeler activity [GO:0140658]; hydrolase activity [GO:0016787]	Swr1 complex [GO:0000812]	NP_010621	chromatin-remodeling protein SWR1 [Saccharomyces cerevisiae S288C]	79.91156032849021	0.0	52.06106870229008	1514.0	Swi2/Snf2-related ATPase; structural component of the SWR1 complex, which exchanges histone variant H2AZ (Htz1p) for chromatin-bound histone H2A; relocalizes to the cytosol in response to hypoxia; chronological aging factor that mediates lifespan extension by dietary restriction
	PAS_chr1-4_0314	8197764	Farnesyl pyrophosphate synthetase	XP_002490436	Farnesyl pyrophosphate synthetase	ergosterol biosynthetic process [GO:0006696]; farnesyl diphosphate biosynthetic process [GO:0045337]	dimethylallyltranstransferase activity [GO:0004161]; farnesyltranstransferase activity [GO:0004311]; geranyltranstransferase activity [GO:0004337]; isopentenyl-diphosphate delta-isomerase activity [GO:0004452]	endoplasmic reticulum [GO:0005783]	NP_012368	bifunctional (2E,6E)-farnesyl diphosphate synthase/dimethylallyltranstransferase [Saccharomyces cerevisiae S288C]	96.89265536723164	0.0	69.09620991253644	352.0
	PAS_chr3_0924	8200276	Ubiquitin conjugating enzyme, involved in the ER-associated protein degradation pathway	XP_002493161	Gene Names Protein names Gene Ontology (biological process) Gene Ontology (molecular function) Gene Ontology (cellular component) PAS_chr3_0924 Ubiquitin conjugating enzyme, involved in the ER-associated protein degradation pathway ubiquitin-dependent ERAD pathway [GO:0030433] ubiquitin conjugating enzyme activity [GO:0061631]				NP_013735	E2 ubiquitin-conjugating protein UBC7 [Saccharomyces cerevisiae S288C]	97.0059880239521	2.5832e-82	67.28395061728395	165.0	Ubiquitin conjugating enzyme; involved in the ER-associated protein degradation (ERAD) pathway and in the inner nuclear membrane-associated degradation (INMAD) pathway; requires Cue1p for recruitment to the ER membrane; proposed to be involved in chromatin assembly
	PAS_chr2-2_0229	8198280	60S ribosomal protein L6	XP_002491968	Protein component of the large (60S) ribosomal subunit	translation [GO:0006412]	structural constituent of ribosome [GO:0003735]	ribonucleoprotein complex [GO:1990904]; ribosome [GO:0005840]	NP_013553	ribosomal 60S subunit protein L6B [Saccharomyces cerevisiae S288C]	93.67088607594937	9.45364e-57	63.51351351351351	176.0
	PAS_chr3_0808	8200498	Hypothetical protein	XP_002493040	Gene Names Protein names Gene Ontology (biological process) Gene Ontology (molecular function) Gene Ontology (cellular component) PAS_chr3_0808 NADH-quinone oxidoreductase subunit D domain-containing protein NAD binding [GO:0051287]; oxidoreductase activity, acting on NAD(P)H [GO:0016651]; quinone binding [GO:0048038]				NP_010709	Aro80p [Saccharomyces cerevisiae S288C]	9.751037344398341	1.6955	31.914893617021278	950.0	Zinc finger transcriptional activator of the Zn2Cys6 family; activates transcription of aromatic amino acid catabolic genes in the presence of aromatic amino acids
	PAS_chr3_0890	8200245	S-adenosyl-L-homocysteine hydrolase	XP_002493126	Gene Names Protein names Gene Ontology (biological process) Gene Ontology (molecular function) Gene Ontology (cellular component) PAS_chr3_0890 Adenosylhomocysteinase (EC 3.13.2.1) one-carbon metabolic process [GO:0006730] adenosylhomocysteinase activity [GO:0004013]				NP_010961	adenosylhomocysteinase [Saccharomyces cerevisiae S288C]	99.5505617977528	0.0	84.87584650112868	449.0
	PAS_chr3_0731	8200426	Cytoplasmic ATPase that is a ribosome-associated molecular chaperone	XP_002492959	Cytoplasmic ATPase that is a ribosome-associated molecular chaperone		ATP binding [GO:0005524]; ATP-dependent protein folding chaperone [GO:0140662]	cytosol [GO:0005829]	NP_014190	Hsp70 family ATPase SSB2 [Saccharomyces cerevisiae S288C]	100.0	0.0	84.66557911908646	613.0
	PAS_chr1-4_0297	8197747	Suppressor protein STM1	XP_002490416	Suppressor protein STM1		nucleic acid binding [GO:0003676]	cytoplasm [GO:0005737]	NP_013251	Stm1p [Saccharomyces cerevisiae S288C]	74.19354838709677	3.25262e-31	38.73873873873874	273.0	Protein required for optimal translation under nutrient stress; perturbs association of Yef3p with ribosomes; involved in TOR signaling; binds G4 quadruplex and purine motif triplex nucleic acid; helps maintain telomere structure; protein abundance increases in response to DNA replication stress; serves as a ribosome preservation factor both during quiescence and recovery
	PAS_chr3_0701	8200400	Subunit of the core complex of translation initiation factor 3(eIF3), essential for translation	XP_002492929	Eukaryotic translation initiation factor 3 subunit B (eIF3b) (Eukaryotic translation initiation factor 3 90 kDa subunit homolog) (eIF3 p90) (Translation initiation factor eIF3, p90 subunit homolog)	formation of cytoplasmic translation initiation complex [GO:0001732]	identical protein binding [GO:0042802]; RNA binding [GO:0003723]; translation initiation factor activity [GO:0003743]; translation initiation factor binding [GO:0031369]	cytoplasmic stress granule [GO:0010494]; eukaryotic 43S preinitiation complex [GO:0016282]; eukaryotic 48S preinitiation complex [GO:0033290]; eukaryotic translation initiation factor 3 complex, eIF3e [GO:0071540]; eukaryotic translation initiation factor 3 complex, eIF3m [GO:0071541]; multi-eIF complex [GO:0043614]	NP_015006	translation initiation factor eIF3 core subunit b [Saccharomyces cerevisiae S288C]	93.84615384615384	0.0	40.79528718703976	763.0
	PAS_chr4_0422	8200705	Subunit VIb of cytochrome c oxidase	XP_002493850	Cytochrome c oxidase subunit	mitochondrial electron transport, cytochrome c to oxygen [GO:0006123]	cytochrome-c oxidase activity [GO:0004129]	mitochondrion [GO:0005739]; respiratory chain complex IV [GO:0045277]	NP_013139	cytochrome c oxidase subunit VIb [Saccharomyces cerevisiae S288C]	95.0	5.82174e-45	77.63157894736842	83.0
	PAS_chr3_0371	8199504	Delta(24)-sterol C-methyltransferase	XP_002492594	Gene Names Protein names Gene Ontology (biological process) Gene Ontology (molecular function) Gene Ontology (cellular component) PAS_chr3_0371 Sterol 24-C-methyltransferase (EC 2.1.1.41) (Delta(24)-sterol C-methyltransferase) ergosterol biosynthetic process [GO:0006696]; methylation [GO:0032259] sterol 24-C-methyltransferase activity [GO:0003838]				NP_013706	sterol 24-C-methyltransferase [Saccharomyces cerevisiae S288C]	94.25587467362925	0.0	67.31301939058172	383.0
	PAS_chr4_0514	8201003	Purine-cytosine permease	XP_002493949	Purine-cytosine permease		transmembrane transporter activity [GO:0022857]	membrane [GO:0016020]	NP_010976	purine-cytosine permease [Saccharomyces cerevisiae S288C]	98.84393063583815	0.0	53.61216730038023	533.0
	PAS_chr1-4_0615	8197823	mitochondrial phosphate carrier protein	XP_002490754	Mitochondrial phosphate carrier protein	mitochondrial phosphate ion transmembrane transport [GO:1990547]	inorganic phosphate transmembrane transporter activity [GO:0005315]	mitochondrial inner membrane [GO:0005743]	NP_012611	Mir1p [Saccharomyces cerevisiae S288C]	98.41772151898735	1.33004e-172	76.20578778135048	311.0	Mitochondrial phosphate carrier; imports inorganic phosphate into mitochondria; functionally redundant with Pic2p but more abundant than Pic2p under normal conditions; phosphorylated
	PAS_chr3_0771	8200464	Hypothetical protein	XP_002493002	Gene Names Protein names Gene Ontology (biological process) Gene Ontology (molecular function) Gene Ontology (cellular component) PAS_chr3_0771 BZIP domain-containing protein DNA-binding transcription factor activity [GO:0003700]				NP_014296	Met4p [Saccharomyces cerevisiae S288C]	15.902964959568733	1.59007e-08	36.666666666666664	672.0	Leucine-zipper transcriptional activator; responsible for regulation of sulfur amino acid pathway; requires different combinations of auxiliary factors Cbf1p, Met28p, Met31p and Met32p; feedforward loop exists in the regulation of genes controlled by Met4p and Met32p; can be ubiquitinated by ubiquitin ligase SCF-Met30p, is either degraded or maintained in an inactive state; regulates degradation …
	PAS_chr1-1_0100	8197226	mitochondrial 37S ribosomal protein MRP2	XP_002489743	1-phosphatidylinositol 4-kinase (EC 2.7.1.67)	phosphatidylinositol phosphate biosynthetic process [GO:0046854]; phosphatidylinositol-mediated signaling [GO:0048015]; phosphorylation [GO:0016310]	kinase activity [GO:0016301]		NP_015492	mitochondrial 37S ribosomal protein MRP2 [Saccharomyces cerevisiae S288C]	96.52173913043478	2.89052e-48	60.36036036036037	115.0	Mitochondrial ribosomal protein of the small subunit
	PAS_chr2-1_0658	8199272	60S ribosomal protein L15	XP_002491583	Ribosomal protein L15	translation [GO:0006412]	structural constituent of ribosome [GO:0003735]	ribonucleoprotein complex [GO:1990904]; ribosome [GO:0005840]	NP_013840	ribosomal 60S subunit protein L15B [Saccharomyces cerevisiae S288C]	100.0	4.24601e-125	80.3921568627451	204.0
	PAS_chr3_0847	8200336	Hypothetical protein	XP_002493077	Protein arginine methyltransferase NDUFAF7 (EC 2.1.1.320)	methylation [GO:0032259]	protein-arginine omega-N symmetric methyltransferase activity [GO:0035243]	mitochondrion [GO:0005739]	NP_012760	type II protein arginine methyltransferase [Saccharomyces cerevisiae S288C]	67.20977596741345	5.90421e-10	21.408450704225352	402.0
	PAS_chr2-2_0256	8198661	Hypothetical protein	XP_002491938	Uracil catabolism protein 4				NP_014904	proteasome regulatory particle lid subunit RPN8 [Saccharomyces cerevisiae S288C]	13.24200913242009	1.05325	31.03448275862069	338.0	Essential non-ATPase regulatory subunit of the 26S proteasome; has similarity to the human p40 proteasomal subunit and to another S. cerevisiae regulatory subunit, Rpn11p
	PAS_c131_0010	8199621	Hypothetical protein	XP_002493401	Gene Names Protein names Gene Ontology (biological process) Gene Ontology (molecular function) Gene Ontology (cellular component) PAS_c131_0010 Transcription factor BYE1 DNA-templated transcription [GO:0006351] metal ion binding [GO:0046872]				NP_012921	Bye1p [Saccharomyces cerevisiae S288C]	57.315233785822016	2.7047e-12	25.179856115107913	594.0	Negative regulator of transcription elongation; contains a TFIIS-like domain that associates with chromatin and a PHD domain that interacts with H3K4me3; multicopy suppressor of temperature-sensitive ess1 mutations, binds RNA polymerase II large subunit
	PAS_chr4_0576	8200841	NADPH-dependent medium chain alcohol dehydrogenase with broad substrate specificity	XP_002494014	Gene Names Protein names Gene Ontology (biological process) Gene Ontology (molecular function) Gene Ontology (cellular component) PAS_chr4_0576 NADPH-dependent medium chain alcohol dehydrogenase with broad substrate specificity oxidoreductase activity, acting on the CH-OH group of donors, NAD or NADP as acceptor [GO:0016616]; zinc ion binding [GO:0008270]				NP_014051	NADP-dependent alcohol dehydrogenase [Saccharomyces cerevisiae S288C]	99.72067039106145	1.32069e-124	48.04469273743017	360.0
	PAS_chr4_0813	8201215	mitochondrial 37S ribosomal protein YmS18	XP_002494263	Mitochondrial ribosomal protein of the small subunit	translation [GO:0006412]	structural constituent of ribosome [GO:0003735]	mitochondrial small ribosomal subunit [GO:0005763]	NP_014093	mitochondrial 37S ribosomal protein YmS18 [Saccharomyces cerevisiae S288C]	92.48826291079813	2.61815e-65	52.0	217.0
	PAS_chr2-2_0226	8198633	Hypothetical protein	XP_002491971	Cyclic nucleotide-binding domain-containing protein				NP_012623	SCF ubiquitin ligase complex subunit GRR1 [Saccharomyces cerevisiae S288C]	22.483940042826553	9.17487e-09	24.651162790697676	1151.0	F-box protein component of an SCF ubiquitin-ligase complex; modular substrate specificity factor which associates with core SCF (Cdc53p, Skp1p and Hrt1p/Rbx1p) to form the SCF(Grr1) complex; SCF(Grr1) acts as a ubiquitin-protein ligase directing ubiquitination of substrates such as: Gic2p, Mks1p, Mth1p, Cln1p, Cln2p and Cln3p; involved in carbon catabolite repression, glucose-dependent divalent c…
	PAS_chr1-4_0605	8197735	Hypothetical protein	XP_002490744	Gene Names Protein names Gene Ontology (biological process) Gene Ontology (molecular function) Gene Ontology (cellular component) PAS_chr1-4_0605 GPI-anchored protein 43				NP_013502	SKI complex RNA helicase subunit SKI2 [Saccharomyces cerevisiae S288C]	32.91139240506329	1.07364	25.773195876288657	1287.0	Ski complex component and putative RNA helicase; mediates 3'-5' RNA degradation by the cytoplasmic exosome; null mutants have superkiller phenotype of increased viral dsRNAs and are synthetic lethal with mutations in 5'-3' mRNA decay; mutations in the human ortholog, SKIV2L, causes Syndromic diarrhea/Trichohepatoenteric (SD/THE) syndrome
	PAS_chr2-2_0409	8198298	Mitochondrial elongation factor involved in translational elongation	XP_002491780	Elongation factor G, mitochondrial (EF-Gmt) (Elongation factor G 1, mitochondrial) (mEF-G 1) (Elongation factor G1)	mitochondrial translational elongation [GO:0070125]	GTP binding [GO:0005525]; GTPase activity [GO:0003924]; translation elongation factor activity [GO:0003746]	mitochondrion [GO:0005739]	NP_013170	Mef1p [Saccharomyces cerevisiae S288C]	100.0	0.0	71.4663143989432	761.0	Mitochondrial elongation factor involved in translational elongation
	PAS_chr3_0667	8200367	Adenylylsulfate kinase, required for sulfate assimilation and involved in methionine metabolism	XP_002492893	Gene Names Protein names Gene Ontology (biological process) Gene Ontology (molecular function) Gene Ontology (cellular component) PAS_chr3_0667 Adenylyl-sulfate kinase (EC 2.7.1.25) hydrogen sulfide biosynthetic process [GO:0070814]; phosphorylation [GO:0016310]; sulfate assimilation, phosphoadenylyl sulfate reduction by phosphoadenylyl-sulfate reductase (thioredoxin) [GO:0019379]; sulfur amino a…				NP_012925	adenylyl-sulfate kinase [Saccharomyces cerevisiae S288C]	100.0	2.86986e-117	76.88442211055276	202.0
	PAS_chr3_0482	8199609	Putative alanine transaminase (glutamic pyruvic transaminase)	XP_002492709	Gene Names Protein names Gene Ontology (biological process) Gene Ontology (molecular function) Gene Ontology (cellular component) PAS_chr3_0482 alanine transaminase (EC 2.6.1.2) biosynthetic process [GO:0009058]; L-alanine catabolic process [GO:0042853] pyridoxal phosphate binding [GO:0030170]; transaminase activity [GO:0008483]				NP_013190	alanine transaminase ALT1 [Saccharomyces cerevisiae S288C]	94.70588235294117	0.0	59.30470347648262	592.0	Alanine transaminase (glutamic pyruvic transaminase); involved in alanine biosynthesis and catabolism; TOR1-independent role in determining chronological lifespan; expression is induced in the presence of alanine; repression is mediated by Nrg1p; ALT1 has a paralog, ALT2, that arose from the whole genome duplication; Alt2p is catalytically inactive
	PAS_chr4_0043	8201134	Mitochondrial aldehyde dehydrogenase	XP_002493450	Mitochondrial aldehyde dehydrogenase	acetate biosynthetic process [GO:0019413]	aldehyde dehydrogenase (NAD+) activity [GO:0004029]	mitochondrion [GO:0005739]	NP_015019	aldehyde dehydrogenase (NADP(+)) ALD4 [Saccharomyces cerevisiae S288C]	97.40518962075848	0.0	61.47540983606557	519.0	Mitochondrial aldehyde dehydrogenase; required for growth on ethanol and conversion of acetaldehyde to acetate; phosphorylated; activity is K+ dependent; utilizes NADP+ or NAD+ equally as coenzymes; expression is glucose repressed; can substitute for cytosolic NADP-dependent aldehyde dehydrogenase when directed to the cytosol; human homolog ALDH2 can complement yeast ald4 mutant
	PAS_chr1-3_0166	8197633	Hypothetical protein	XP_002489509	BZIP domain-containing protein		DNA-binding transcription factor activity [GO:0003700]	nucleus [GO:0005634]	NP_012283	Yap5p [Saccharomyces cerevisiae S288C]	20.654396728016362	1.38152e-07	35.833333333333336	245.0	Basic leucine zipper (bZIP) iron-sensing transcription factor; involved in diauxic shift; YAP5 has a paralog, YAP7, that arose from the whole genome duplication
	PAS_chr1-4_0235	8196909	40S ribosomal protein S28	XP_002490351	Protein component of the small (40S) ribosomal subunit	translation [GO:0006412]	structural constituent of ribosome [GO:0003735]	ribosome [GO:0005840]	NP_013366	ribosomal 40S subunit protein S28B [Saccharomyces cerevisiae S288C]	100.0	9.37154e-41	94.02985074626866	67.0
	PAS_chr3_0124	8199404	Squalene epoxidase, catalyzes the epoxidation of squalene to 2,3-oxidosqualene	XP_002492333	Squalene monooxygenase (EC 1.14.14.17)	sterol biosynthetic process [GO:0016126]	flavin adenine dinucleotide binding [GO:0050660]; squalene monooxygenase activity [GO:0004506]	endoplasmic reticulum membrane [GO:0005789]	NP_011691	squalene monooxygenase [Saccharomyces cerevisiae S288C]	98.57723577235772	8.80052e-178	52.88065843621399	496.0
	PAS_chr2-2_0267	8198672	3-ketoacyl-CoA thiolase with broad chain length specificity	XP_002491926	Pheromone-processing carboxypeptidase KEX1 (EC 3.4.16.6) (Carboxypeptidase D)	apoptotic process [GO:0006915]; proteolysis [GO:0006508]	serine-type carboxypeptidase activity [GO:0004185]	Golgi apparatus [GO:0005794]; membrane [GO:0016020]	NP_012106	acetyl-CoA C-acyltransferase [Saccharomyces cerevisiae S288C]	99.76303317535546	2.05049e-167	59.77011494252874	417.0
	PAS_chr1-3_0141	8197608	Protein with a role in cellular adhesion and filamentous growth	XP_002489481	Transmembrane 9 superfamily member	intracellular copper ion homeostasis [GO:0006878]; invasive growth in response to glucose limitation [GO:0001403]; pseudohyphal growth [GO:0007124]; vacuolar transport [GO:0007034]		membrane [GO:0016020]	NP_011038	Tmn3p [Saccharomyces cerevisiae S288C]	93.93939393939394	1.3896e-133	36.95324283559578	706.0	Protein with a role in cellular adhesion and filamentous growth; similar to Emp70p and Tmn2p; member of Transmembrane Nine family with 9 transmembrane segments; localizes to Golgi; induced by 8-methoxypsoralen plus UVA irradiation
	PAS_chr1-3_0210	8196445	Hypothetical protein	XP_002489555	NADH dehydrogenase [ubiquinone] 1 alpha subcomplex subunit	mitochondrial respiratory chain complex I assembly [GO:0032981]		mitochondrial inner membrane [GO:0005743]; respirasome [GO:0070469]	NP_009996	mitochondrial 54S ribosomal protein IMG2 [Saccharomyces cerevisiae S288C]	34.285714285714285	0.678937	32.69230769230769	146.0	Mitochondrial ribosomal protein of the large subunit; conserved in metazoa, with similarity to human mitochondrial ribosomal protein MRPL49
	PAS_chr4_0120	8200953	Hypothetical protein	XP_002493526	Gene Names Protein names Gene Ontology (biological process) Gene Ontology (molecular function) Gene Ontology (cellular component) PAS_chr4_0120 NADH:ubiquinone oxidoreductase 30kDa subunit domain-containing protein NADH dehydrogenase (ubiquinone) activity [GO:0008137]				NP_014538	myo-inositol transporter ITR2 [Saccharomyces cerevisiae S288C]	14.186851211072666	0.0530519	33.33333333333333	609.0	Myo-inositol transporter; member of the sugar transporter superfamily; expressed constitutively; ITR2 has a paralog, ITR1, that arose from the whole genome duplication
	PAS_chr2-1_0648	8199262	Protein component of the H/ACA snoRNP pseudouridylase complex	XP_002491572	H/ACA ribonucleoprotein complex subunit	pseudouridine synthesis [GO:0001522]; rRNA processing [GO:0006364]	RNA binding [GO:0003723]	nucleolus [GO:0005730]; ribonucleoprotein complex [GO:1990904]	NP_011957	H/ACA snoRNP pseudouridylase subunit GAR1 [Saccharomyces cerevisiae S288C]	59.70149253731343	3.08432e-60	78.33333333333333	205.0	Protein component of the H/ACA snoRNP pseudouridylase complex; involved in the modification and cleavage of the 18S pre-rRNA
	PAS_chr1-4_0479	8197066	General amino acid permease	XP_002490612	General amino acid permease	amino acid transport [GO:0006865]	transmembrane transporter activity [GO:0022857]	membrane [GO:0016020]	NP_012965	amino acid permease GAP1 [Saccharomyces cerevisiae S288C]	95.3125	0.0	57.73381294964028	602.0	General amino acid permease; Gap1p senses the presence of amino acid substrates to regulate localization to the plasma membrane when needed; essential for invasive growth
	PAS_chr3_0489	8200226	High affinity sulfate permease	XP_002492717	High affinity sulfate permease		monoatomic anion transmembrane transporter activity [GO:0008509]; secondary active sulfate transmembrane transporter activity [GO:0008271]	membrane [GO:0016020]	NP_009853	sulfate permease [Saccharomyces cerevisiae S288C]	92.96600234466588	0.0	49.266503667481665	859.0
	PAS_chr3_0212	8199961	Nucleolar protein	XP_002492420	Gene Names Protein names Gene Ontology (biological process) Gene Ontology (molecular function) Gene Ontology (cellular component) PAS_chr3_0212 Nucleolar protein maturation of LSU-rRNA from tricistronic rRNA transcript (SSU-rRNA, 5.8S rRNA, LSU-rRNA) [GO:0000463] identical protein binding [GO:0042802]; large ribosomal subunit rRNA binding [GO:0070180]				NP_015282	mRNA-binding ribosome biosynthesis protein NOP4 [Saccharomyces cerevisiae S288C]	99.8468606431853	0.0	48.33574529667149	685.0	Nucleolar protein; essential for processing and maturation of 27S pre-rRNA and large ribosomal subunit biogenesis; constituent of 66S pre-ribosomal particles; contains four RNA recognition motifs (RRMs)
	PAS_chr2-1_0191	8198573	3-hydroxy-3-methylglutaryl-CoA (HMG-CoA) synthase, catalyzes the formation of HMG-CoA from acetyl-Co	XP_002491079	Hydroxymethylglutaryl-CoA synthase (HMG-CoA synthase) (EC 2.3.3.10) (3-hydroxy-3-methylglutaryl coenzyme A synthase)	acetyl-CoA metabolic process [GO:0006084]; ergosterol biosynthetic process [GO:0006696]; farnesyl diphosphate biosynthetic process, mevalonate pathway [GO:0010142]	homocitrate synthase activity [GO:0004410]; hydroxymethylglutaryl-CoA synthase activity [GO:0004421]		NP_013580	hydroxymethylglutaryl-CoA synthase [Saccharomyces cerevisiae S288C]	99.55357142857143	0.0	72.03579418344519	491.0
	PAS_chr4_0342	8200783	Acid trehalase required for utilization of extracellular trehalose	XP_002493764	Gene Names Protein names Gene Ontology (biological process) Gene Ontology (molecular function) Gene Ontology (cellular component) PAS_chr4_0342 alpha,alpha-trehalase (EC 3.2.1.28) carbohydrate metabolic process [GO:0005975] alpha,alpha-trehalase activity [GO:0004555]; carbohydrate binding [GO:0030246]				NP_015351	alpha,alpha-trehalase ATH1 [Saccharomyces cerevisiae S288C]	85.23622047244095	0.0	41.69346195069667	1211.0	Acid trehalase required for utilization of extracellular trehalose; involved in intracellular trehalose degradation during growth recovery after saline stress
	PAS_chr4_0395	8200679	Essential subunit of Sec63 complex (Sec63p, Sec62p, Sec66p and Sec72p)	XP_002493824	Essential subunit of Sec63 complex (Sec63p, Sec62p, Sec66p and Sec72p)			membrane [GO:0016020]	NP_014897	protein-transporting protein SEC63 [Saccharomyces cerevisiae S288C]	99.09638554216868	7.40516e-138	36.86502177068215	663.0	Essential subunit of Sec63 complex; with Sec61 complex, Kar2p/BiP and Lhs1p forms a channel competent for SRP-dependent and post-translational SRP-independent protein targeting and import into the ER; other members are Sec62p, Sec66p, and Sec72p
	PAS_chr2-1_0850	8198393	uncharacterized protein	XP_002491379	Cytochrome b-c1 complex subunit Rieske, mitochondrial (EC 7.1.1.8)	mitochondrial electron transport, ubiquinol to cytochrome c [GO:0006122]	2 iron, 2 sulfur cluster binding [GO:0051537]; metal ion binding [GO:0046872]; ubiquinol-cytochrome-c reductase activity [GO:0008121]	mitochondrial respiratory chain complex III [GO:0005750]	NP_010890	ubiquinol--cytochrome-c reductase catalytic subunit RIP1 [Saccharomyces cerevisiae S288C]	99.53271028037383	2.46858e-112	69.48356807511738	215.0	Ubiquinol-cytochrome-c reductase; a Rieske iron-sulfur protein of the mitochondrial cytochrome bc1 complex; transfers electrons from ubiquinol to cytochrome c1 during respiration; during import, Rip1p is first imported into the mitochondrial matrix where it is processed, acquires its Fe-S cluster, and is folded, then is translocated into the inner membrane by the action of a homo-oligomer of Bcs1…
	PAS_chr1-1_0352	8196615	Hypothetical protein	XP_002490009	Peroxisomal membrane protein 4			membrane [GO:0016020]	NP_014009	Aep2p [Saccharomyces cerevisiae S288C]	27.555555555555557	2.3256	25.806451612903224	580.0	Mitochondrial protein; likely involved in translation of the mitochondrial OLI1 mRNA; exhibits genetic interaction with the OLI1 mRNA 5'-untranslated leader
	PAS_chr2-1_0470	8198116	uncharacterized protein	XP_002491380	Tle1 phospholipase domain-containing protein				NP_010891	uncharacterized protein YEL023C [Saccharomyces cerevisiae S288C]	43.65384615384615	5.37903e-73	51.52838427947598	682.0
	PAS_chr2-1_0840	8198903	uncharacterized protein	XP_002491339	GTP-binding protein RHO3	actin cytoskeleton organization [GO:0030036]; establishment or maintenance of cell polarity [GO:0007163]; microtubule cytoskeleton organization [GO:0000226]; regulation of septum digestion after cytokinesis [GO:0010590]; small GTPase mediated signal transduction [GO:0007264]	GTP binding [GO:0005525]; GTPase activity [GO:0003924]	cell division site [GO:0032153]; plasma membrane [GO:0005886]	NP_012148	Rho family GTPase RHO3 [Saccharomyces cerevisiae S288C]	98.29787234042553	1.79119e-112	66.24472573839662	231.0	Non-essential small GTPase of the Rho/Rac family of Ras-like proteins; involved in the establishment of cell polarity; GTPase activity positively regulated by the GTPase activating protein (GAP) Rgd1p
	PAS_chr3_0537	8199905	Peripheral mitochondrial membrane protein involved in mitochondrial protein import	XP_002492766	Peripheral mitochondrial membrane protein involved in mitochondrial protein import	protein import into mitochondrial matrix [GO:0030150]	protein-folding chaperone binding [GO:0051087]	mitochondrial inner membrane [GO:0005743]	NP_012242	protein translocase subunit TIM44 [Saccharomyces cerevisiae S288C]	94.36274509803921	1.27014e-159	56.73575129533679	431.0	Essential component of the TIM23 complex; tethers the import motor and regulatory factors (PAM complex) to the translocation channel (Tim23p-Tim17p core complex); TIM23 complex is short for the translocase of the inner mitochondrial membrane
	PAS_chr4_0947	8200778	uncharacterized protein	XP_002493758	Uncharacterized protein			membrane [GO:0016020]	NP_011729	Rta1p [Saccharomyces cerevisiae S288C]	11.383928571428571	0.903062	34.61538461538461	317.0	Protein involved in 7-aminocholesterol resistance; has seven potential membrane-spanning regions; expression is induced under both low-heme and low-oxygen conditions; member of the fungal lipid-translocating exporter (LTE) family of protein; RTA1 has a paralog, YLR046C, that arose from the whole genome duplication
	PAS_FragB_0067	8196510	Mucin-like protein	XP_002490879	Mucin-like protein	carbohydrate metabolic process [GO:0005975]	cellulose binding [GO:0030248]	extracellular region [GO:0005576]	NP_013207	AAA family ATPase midasin [Saccharomyces cerevisiae S288C]	35.240112994350284	8.89724e-19	21.96078431372549	4910.0
	PAS_chr3_0426	8199558	Protein involved in homologous recombination in mitochondria and in transcription regulation in nucl	XP_002492655	Large ribosomal subunit protein mL67 (Mitochondrial homologous recombination protein 1)	mitochondrial genome maintenance [GO:0000002]	DNA strand exchange activity [GO:0000150]; single-stranded DNA binding [GO:0003697]	mitochondrion [GO:0005739]; ribosome [GO:0005840]	NP_010582	Mhr1p [Saccharomyces cerevisiae S288C]	78.43137254901961	7.43707e-50	43.42857142857143	226.0	Mitochondrial ribosomal protein of the large subunit; also involved in homologous recombination in mitochondria; required for recombination-dependent mtDNA partitioning; involved in stimulation of mitochondrial DNA replication in response to oxidative stress
	PAS_chr2-2_0391	8199099	Ammonium permease	XP_002491797	Ammonium transporter		ammonium transmembrane transporter activity [GO:0008519]	plasma membrane [GO:0005886]	NP_011636	ammonium permease MEP1 [Saccharomyces cerevisiae S288C]	87.96680497925311	0.0	62.588235294117645	492.0	Ammonium permease; belongs to a ubiquitous family of cytoplasmic membrane proteins that transport only ammonium (NH4+); expression is under the nitrogen catabolite repression regulation; human homolog RHCG complements yeast null mutant; mutations in human homolog RHCG implicated in metabolic acidosis; MEP1 has a paralog, MEP3, that arose from the whole genome duplication
	PAS_chr3_0562	8199926	Mitochondrial translation elongation factor Tu	XP_002492789	Elongation factor Tu	mitochondrial translational elongation [GO:0070125]	GTP binding [GO:0005525]; GTPase activity [GO:0003924]; translation elongation factor activity [GO:0003746]	mitochondrion [GO:0005739]	NP_014830	translation elongation factor Tu [Saccharomyces cerevisiae S288C]	99.52941176470588	0.0	80.36951501154735	437.0
	PAS_chr3_0697	8200396	Hypothetical protein	XP_002492925	Gene Names Protein names Gene Ontology (biological process) Gene Ontology (molecular function) Gene Ontology (cellular component) PAS_chr3_0697 Uncharacterized protein				NP_014998	Sog2p [Saccharomyces cerevisiae S288C]	23.931623931623932	0.256516	30.357142857142854	791.0	Key component of the RAM signaling network; required for proper cell morphogenesis and cell separation after mitosis
	PAS_chr1-4_0182	8197164	Subunit (145 kDa) of TFIID and SAGA complexes	XP_002490296	Transcription initiation factor TFIID subunit 10	chromatin organization [GO:0006325]; positive regulation of transcription by RNA polymerase II [GO:0045944]; RNA polymerase II preinitiation complex assembly [GO:0051123]	chromatin binding [GO:0003682]; identical protein binding [GO:0042802]; molecular adaptor activity [GO:0060090]	SAGA complex [GO:0000124]; SLIK (SAGA-like) complex [GO:0046695]; transcription factor TFIID complex [GO:0005669]	NP_010451	Taf10p [Saccharomyces cerevisiae S288C]	77.88018433179722	1.01882e-49	56.80473372781065	206.0	Subunit (145 kDa) of TFIID and SAGA complexes; involved in RNA polymerase II transcription initiation and in chromatin modification
	PAS_chr1-1_0236	8196738	60S ribosomal protein L9	XP_002489886	Protein component of the large (60S) ribosomal subunit, nearly identical to Rpl9Ap	translation [GO:0006412]	rRNA binding [GO:0019843]; structural constituent of ribosome [GO:0003735]	ribonucleoprotein complex [GO:1990904]; ribosome [GO:0005840]	NP_014332	ribosomal 60S subunit protein L9B [Saccharomyces cerevisiae S288C]	99.47643979057592	1.79378e-95	66.84210526315789	191.0
	PAS_chr2-1_0858	8198302	uncharacterized protein	XP_002491439	Uncharacterized protein			membrane [GO:0016020]	NP_012713	ATP-binding cassette a-factor transporter STE6 [Saccharomyces cerevisiae S288C]	57.30337078651685	0.503302	31.372549019607842	1290.0	Plasma membrane ATP-binding cassette (ABC) transporter; required for the export of a-factor, catalyzes ATP hydrolysis coupled to a-factor transport; contains 12 transmembrane domains and two ATP binding domains; expressed only in MATa cells; human homolog ABCB1 mediates multidrug resistance in many chemotherapy-resistant tumors by effluxing toxic compounds from the cell
	PAS_chr1-1_0266	8196768	uncharacterized protein	XP_002489918	STAS domain-containing protein			membrane [GO:0016020]	NP_011641	Vsb1p [Saccharomyces cerevisiae S288C]	80.74974670719351	0.0	42.568370986920335	1036.0
	PAS_chr1-4_0585	8197715	Ubiquitin-specific protease that interacts with Bre5p	XP_002490722	Gene Names Protein names Gene Ontology (biological process) Gene Ontology (molecular function) Gene Ontology (cellular component) PAS_chr1-4_0585 Ubiquitin carboxyl-terminal hydrolase (EC 3.4.19.12) proteolysis [GO:0006508] cysteine-type deubiquitinase activity [GO:0004843]				NP_011078	mRNA-binding ubiquitin-specific protease UBP3 [Saccharomyces cerevisiae S288C]	76.6497461928934	2.90371e-105	37.98449612403101	912.0	Ubiquitin-specific protease involved in transport and osmotic response; negatively regulates Ras/PKA signaling; interacts with Bre5p to coregulate anterograde, retrograde transport between ER and Golgi; involved in transcription elongation in response to osmostress through phosphorylation at Ser695 by Hog1p; inhibitor of gene silencing; role in ribophagy; cleaves ubiquitin fusions but not polyubi…
	PAS_chr1-4_0675	8196982	uncharacterized protein	XP_002490519	Gene Names Protein names Gene Ontology (biological process) Gene Ontology (molecular function) Gene Ontology (cellular component) PAS_chr1-4_0675 TauD/TfdA-like domain-containing protein dioxygenase activity [GO:0051213]; metal ion binding [GO:0046872]				NP_011842	Aim17p [Saccharomyces cerevisiae S288C]	89.05579399141631	5.53927e-61	32.79445727482679	465.0	hypothetical protein; the authentic, non-tagged protein is detected in highly purified mitochondria in high-throughput studies; null mutant displays reduced frequency of mitochondrial genome loss
	PAS_chr3_0176	8199450	Mitochondrial ornithine acetyltransferase	XP_002492383	Arginine biosynthesis bifunctional protein ArgJ, mitochondrial [Cleaved into: Arginine biosynthesis bifunctional protein ArgJ alpha chain; Arginine biosynthesis bifunctional protein ArgJ beta chain] [Includes: Glutamate N-acetyltransferase (GAT) (EC 2.3.1.35) (Ornithine acetyltransferase) (OATase) (Ornithine transacetylase); Amino-acid acetyltransferase (EC 2.3.1.1) (N-acetylglutamate synthase) (…	arginine biosynthetic process [GO:0006526]	acetyl-CoA:L-glutamate N-acetyltransferase activity [GO:0004042]; glutamate N-acetyltransferase activity [GO:0004358]; methione N-acyltransferase activity [GO:0103045]	mitochondrial matrix [GO:0005759]	NP_013778	glutamate N-acetyltransferase [Saccharomyces cerevisiae S288C]	98.83177570093457	3.79136e-173	58.71559633027523	441.0
	PAS_chr1-4_0083	8197300	Putative tryptophan 2,3-dioxygenase or indoleamine 2,3-dioxygenase	XP_002490193	indoleamine 2,3-dioxygenase (EC 1.13.11.52)	'de novo' NAD biosynthetic process from tryptophan [GO:0034354]; tryptophan catabolic process to kynurenine [GO:0019441]	heme binding [GO:0020037]; indoleamine 2,3-dioxygenase activity [GO:0033754]; metal ion binding [GO:0046872]		NP_012612	dioxygenase BNA2 [Saccharomyces cerevisiae S288C]	89.17748917748918	7.21568e-128	47.20930232558139	453.0	Tryptophan 2,3-dioxygenase or indoleamine 2,3-dioxygenase; required for de novo biosynthesis of NAD from tryptophan via kynurenine; interacts genetically with telomere capping gene CDC13; regulated by Hst1p and Aftp
	PAS_chr2-2_0148	8198725	Cell wall protein that contains a putative GPI-attachment site	XP_002492058	Cell wall protein that contains a putative GPI-attachment site			plasma membrane [GO:0005886]; side of membrane [GO:0098552]	NP_010340	Pst1p [Saccharomyces cerevisiae S288C]	76.31578947368422	2.00221e-70	43.82716049382716	444.0	Cell wall protein that contains a putative GPI-attachment site; secreted by regenerating protoplasts; up-regulated by activation of the cell integrity pathway, as mediated by Rlm1p; upregulated by cell wall damage via disruption of FKS1; PST1 has a paralog, ECM33, that arose from the whole genome duplication
	PAS_chr4_0131	8201043	60S ribosomal protein L6	XP_002493537	Protein component of the large (60S) ribosomal subunit	translation [GO:0006412]	structural constituent of ribosome [GO:0003735]	ribonucleoprotein complex [GO:1990904]; ribosome [GO:0005840]	NP_013553	ribosomal 60S subunit protein L6B [Saccharomyces cerevisiae S288C]	89.82035928143712	6.14432e-63	64.0	176.0
	PAS_chr2-1_0086	8198482	60S ribosomal protein L24	XP_002490967	ATP-dependent 6-phosphofructokinase subunit alpha (EC 2.7.1.11) (ATP-dependent 6-phosphofructokinase 1) (ATP-PFK 1) (Phosphofructokinase 1) (Glucose-induced selective autophagy 1 protein) (Phosphohexokinase 1)	cellular response to glucose stimulus [GO:0071333]; fructose 6-phosphate metabolic process [GO:0006002]; glycolytic process through fructose-6-phosphate [GO:0061615]; micropexophagy [GO:0000426]; peroxisome localization [GO:0060151]; positive regulation of autophagosome maturation [GO:1901098]; regulation of intracellular pH [GO:0051453]	6-phosphofructokinase activity [GO:0003872]; ATP binding [GO:0005524]; metal ion binding [GO:0046872]; proton-transporting ATPase activity, rotational mechanism [GO:0046961]	6-phosphofructokinase complex [GO:0005945]; mitochondrion [GO:0005739]	NP_011664	ribosomal 60S subunit protein L24B [Saccharomyces cerevisiae S288C]	100.0	2.47126e-69	69.56521739130434	155.0
	PAS_chr4_0564	8200832	Phosphatidylinositol transfer protein (PITP)	XP_002494004	Gene Names Protein names Gene Ontology (biological process) Gene Ontology (molecular function) Gene Ontology (cellular component) PAS_chr4_0564 Phosphatidylinositol transfer protein (PITP)				NP_014168	phosphatidylinositol transporter [Saccharomyces cerevisiae S288C]	98.82697947214076	6.15769e-162	64.39169139465875	351.0
	PAS_chr2-2_0366	8199077	Hypothetical protein	XP_002491819	NADH dehydrogenase [ubiquinone] iron-sulfur protein 4, mitochondrial	electron transport chain [GO:0022900]		mitochondrial inner membrane [GO:0005743]; respirasome [GO:0070469]	NP_010556	Cu(2+)-transporting P-type ATPase CCC2 [Saccharomyces cerevisiae S288C]	50.314465408805034	0.102578	27.500000000000004	1004.0	Cu(+2)-transporting P-type ATPase; required for export of copper from the cytosol into an extracytosolic compartment; similar to human proteins involved in Menkes and Wilsons diseases; protein abundance increases in response to DNA replication stress; affects TBSV model (+)RNA virus replication by regulating copper metabolism; human homologs ATP7A and ATP7B both complement yeast null mutant
	PAS_chr3_0843	8200332	Bifunctional enzyme	XP_002493073	Gene Names Protein names Gene Ontology (biological process) Gene Ontology (molecular function) Gene Ontology (cellular component) PAS_chr3_0843 Bifunctional enzyme thiamine biosynthetic process [GO:0009228]; thiamine diphosphate biosynthetic process [GO:0009229] ATP binding [GO:0005524]; hydroxyethylthiazole kinase activity [GO:0004417]; magnesium ion binding [GO:0000287]; thiamine-phosphate diph…				NP_015110	bifunctional hydroxyethylthiazole kinase/thiamine-phosphate diphosphorylase [Saccharomyces cerevisiae S288C]	91.78571428571428	5.03292e-113	39.77485928705441	540.0
	PAS_chr1-1_0341	8196606	Lysine permease	XP_002490000	Lysine permease	amino acid transport [GO:0006865]; transmembrane transport [GO:0055085]		membrane [GO:0016020]	NP_014131	lysine permease [Saccharomyces cerevisiae S288C]	98.32402234636871	0.0	58.71212121212122	611.0
	PAS_chr2-2_0230	8198637	One of two isozymes of HMG-CoA reductase that catalyzes the conversion of HMG-CoA to mevalonate	XP_002491966	3-hydroxy-3-methylglutaryl coenzyme A reductase (HMG-CoA reductase) (EC 1.1.1.34)	coenzyme A metabolic process [GO:0015936]; isoprenoid biosynthetic process [GO:0008299]	hydroxymethylglutaryl-CoA reductase (NADPH) activity [GO:0004420]	endoplasmic reticulum membrane [GO:0005789]	NP_013636	hydroxymethylglutaryl-CoA reductase (NADPH) HMG1 [Saccharomyces cerevisiae S288C]	99.59432048681542	0.0	50.237416904083574	1054.0	HMG-CoA reductase; catalyzes conversion of HMG-CoA to mevalonate, which is a rate-limiting step in sterol biosynthesis; one of two isozymes; localizes to nuclear envelope; overproduction induces formation of karmellae; forms foci at nuclear periphery upon DNA replication stress; HMG1 has a paralog, HMG2, that arose from the whole genome duplication; human homolog HMGCR can complement yeast hmg1 m…
	PAS_chr3_1079	8200039	Hypothetical protein	XP_002493323	Gene Names Protein names Gene Ontology (biological process) Gene Ontology (molecular function) Gene Ontology (cellular component) PAS_chr3_1079 Uncharacterized protein				NP_015133	ubiquitinyl hydrolase 1 [Saccharomyces cerevisiae S288C]	44.57831325301205	0.675067	24.22360248447205	360.0
	PAS_chr3_0899	8199674	Homoserine kinase, conserved protein required for threonine biosynthesis	XP_002493136	Gene Names Protein names Gene Ontology (biological process) Gene Ontology (molecular function) Gene Ontology (cellular component) PAS_chr3_0899 homoserine kinase (EC 2.7.1.39) homoserine metabolic process [GO:0009092]; phosphorylation [GO:0016310]; threonine biosynthetic process [GO:0009088] ATP binding [GO:0005524]; homoserine kinase activity [GO:0004413]				NP_011890	homoserine kinase [Saccharomyces cerevisiae S288C]	99.43502824858757	0.0	71.06741573033707	357.0
	PAS_chr1-4_0304	8197878	Acetyl-CoA C-acetyltransferase (acetoacetyl-CoA thiolase), cytosolic enzyme	XP_002490426	Acetyl-CoA C-acetyltransferase (Acetoacetyl-CoA thiolase), cytosolic enzyme	ergosterol biosynthetic process [GO:0006696]	acetyl-CoA C-acetyltransferase activity [GO:0003985]	cytoplasm [GO:0005737]	NP_015297	acetyl-CoA C-acetyltransferase [Saccharomyces cerevisiae S288C]	98.50746268656717	0.0	72.61306532663316	398.0
	PAS_chr3_0486	8199994	Hypothetical protein	XP_002492714	Gene Names Protein names Gene Ontology (biological process) Gene Ontology (molecular function) Gene Ontology (cellular component) PAS_chr3_0486 Uncharacterized protein				NP_013207	AAA family ATPase midasin [Saccharomyces cerevisiae S288C]	32.26495726495727	0.00389476	24.22680412371134	4910.0
	PAS_chr2-1_0853	8198429	uncharacterized protein	XP_002491418	Gene Names Protein names Gene Ontology (biological process) Gene Ontology (molecular function) Gene Ontology (cellular component) PAS_chr2-1_0853 Aldehyde dehydrogenase domain-containing protein nitrogen compound metabolic process [GO:0006807] oxidoreductase activity, acting on the aldehyde or oxo group of donors, NAD or NADP as acceptor [GO:0016620]				NP_015019	aldehyde dehydrogenase (NADP(+)) ALD4 [Saccharomyces cerevisiae S288C]	97.52380952380952	0.0	68.81091617933723	519.0	Mitochondrial aldehyde dehydrogenase; required for growth on ethanol and conversion of acetaldehyde to acetate; phosphorylated; activity is K+ dependent; utilizes NADP+ or NAD+ equally as coenzymes; expression is glucose repressed; can substitute for cytosolic NADP-dependent aldehyde dehydrogenase when directed to the cytosol; human homolog ALDH2 can complement yeast ald4 mutant
	PAS_chr3_0525	8199893	Hypothetical protein	XP_002492753	Uncharacterized protein			membrane [GO:0016020]	NP_011612	separase [Saccharomyces cerevisiae S288C]	74.35897435897436	1.4255	33.33333333333333	1630.0
	PAS_chr3_0140	8199419	ER localized, heme-binding peroxidase involved in the degradation of heme	XP_002492348	ER localized, heme-binding peroxidase involved in the degradation of heme	heme catabolic process [GO:0042167]; heme oxidation [GO:0006788]; intracellular iron ion homeostasis [GO:0006879]; response to oxidative stress [GO:0006979]	heme oxygenase (decyclizing) activity [GO:0004392]; metal ion binding [GO:0046872]; peroxidase activity [GO:0004601]	endoplasmic reticulum [GO:0005783]; nuclear outer membrane [GO:0005640]	NP_013306	Hmx1p [Saccharomyces cerevisiae S288C]	96.49122807017544	8.16099e-61	38.83495145631068	317.0	ER localized heme oxygenase; involved in heme degradation during iron starvation and in the oxidative stress response; expression is regulated by AFT1 and oxidative stress; relocates to the perinuclear region in the presence of oxidants
	PAS_chr1-4_0299	8197749	Mitochondrial external NADH dehydrogenase, a type II NAD(P)H:quinone oxidoreductase	XP_002490420	Mitochondrial external NADH dehydrogenase, a type II NAD(P)H:quinone oxidoreductase	NADH oxidation [GO:0006116]	NADH dehydrogenase activity [GO:0003954]		NP_013865	NADH-ubiquinone reductase (H(+)-translocating) NDE1 [Saccharomyces cerevisiae S288C]	92.44288224956063	1.16785e-174	51.4018691588785	560.0	Mitochondrial external NADH dehydrogenase; type II NAD(P)H:quinone oxidoreductase that catalyzes the oxidation of cytosolic NADH; Nde1p and Nde2p provide cytosolic NADH to the mitochondrial respiratory chain; NDE1 has a paralog, NDE2, that arose from the whole genome duplication
	PAS_chr1-1_0315	8196582	Protein that inhibits ATP hydrolysis by the F1F0-ATP synthase	XP_002489973	ATPase inhibitor, mitochondrial		ATPase inhibitor activity [GO:0042030]	mitochondrion [GO:0005739]	NP_010100	ATPase inhibitor [Saccharomyces cerevisiae S288C]	88.09523809523809	8.00036e-22	48.64864864864865	85.0
	PAS_chr2-2_0462	8198709	uncharacterized protein	XP_002492074	NADH dehydrogenase [ubiquinone] flavoprotein 1, mitochondrial (EC 7.1.1.2)		4 iron, 4 sulfur cluster binding [GO:0051539]; FMN binding [GO:0010181]; metal ion binding [GO:0046872]; NAD binding [GO:0051287]; NADH dehydrogenase (ubiquinone) activity [GO:0008137]	mitochondrial inner membrane [GO:0005743]; respiratory chain complex I [GO:0045271]	NP_010228	mannose-1-phosphate guanylyltransferase [Saccharomyces cerevisiae S288C]	8.879492600422834	1.51273	37.2093023255814	361.0
	PAS_chr4_0670	8201377	Hypothetical protein	XP_002494108	Uncharacterized protein	mRNA processing [GO:0006397]; RNA splicing [GO:0008380]		spliceosomal complex [GO:0005681]	NP_014428	mitogen-activated protein kinase kinase kinase SSK2 [Saccharomyces cerevisiae S288C]	72.63157894736842	0.128314	23.741007194244602	1579.0	MAP kinase kinase kinase of HOG1 mitogen-activated signaling pathway; interacts with Ssk1p, leading to autophosphorylation and activation of Ssk2p which phosphorylates Pbs2p; also mediates actin cytoskeleton recovery from osmotic stress; a HOG-independent function of Ssk2p mediates the calcium-sensitive phenotype of the ptp2 msg5 double disruptant; SSK2 has a paralog, SSK22, that arose from the w…
	PAS_chr4_0465	8201413	Hypothetical protein	XP_002493897	Sphingolipid C9-methyltransferase (C-9-MT) (EC 2.1.1.317)	methylation [GO:0032259]; sphingolipid metabolic process [GO:0006665]	S-adenosylmethionine-dependent methyltransferase activity [GO:0008757]	membrane [GO:0016020]	NP_014545	hexaprenyldihydroxybenzoate methyltransferase [Saccharomyces cerevisiae S288C]	24.74437627811861	0.000528027	25.925925925925924	312.0
	PAS_chr2-1_0869	8199228	uncharacterized protein	XP_002491533	Gene Names Protein names Gene Ontology (biological process) Gene Ontology (molecular function) Gene Ontology (cellular component) PAS_chr2-1_0869 Karyogamy protein				NP_015054	Kar9p [Saccharomyces cerevisiae S288C]	41.94528875379939	6.21569e-08	25.245901639344265	644.0	Spindle positioning factor; orients astral microtubules, connecting them to actin cables at the cortex with Bim1p and Myo2, resulting in proper spindle positioning; targeted for StuBL-dependent degradation at kinetochores by Slx5p-Slx8p, ensuring chromosome transmission fidelity and correct spindle positioning; role in karyogamy; localizes to the shmoo tip, the growing bud-tip, the nucleus, the k…
	PAS_chr1-3_0056	8197367	Hypothetical protein	XP_002489392	rRNA-processing protein	rRNA processing [GO:0006364]		nucleolus [GO:0005730]	NP_011486	Cgr1p [Saccharomyces cerevisiae S288C]	82.67716535433071	8.00531e-21	51.37614678899083	120.0	Protein involved in nucleolar integrity and processing of pre-rRNA; has a role in processing rRNA for the 60S ribosome subunit; transcript is induced in response to cytotoxic stress but not genotoxic stress; relocalizes from nucleus to nucleolus upon DNA replication stress
	PAS_chr3_0059	8199345	uncharacterized protein	XP_002492267	Subunit f of the F0 sector of mitochondrial F1F0 ATP synthase, which is a large, evolutionarily cons	proton motive force-driven ATP synthesis [GO:0015986]		mitochondrial proton-transporting ATP synthase complex, coupling factor F(o) [GO:0000276]	NP_010665	F1F0 ATP synthase subunit f [Saccharomyces cerevisiae S288C]	96.03960396039604	7.80801e-40	59.79381443298969	101.0
	PAS_chr2-1_0890	8198060	uncharacterized protein	XP_002491720	54S ribosomal protein, mitochondrial	translation [GO:0006412]	structural constituent of ribosome [GO:0003735]	ribonucleoprotein complex [GO:1990904]; ribosome [GO:0005840]	NP_013687	mitochondrial 54S ribosomal protein YmL6 [Saccharomyces cerevisiae S288C]	91.18773946360153	4.70746e-72	50.19762845849802	286.0	Mitochondrial ribosomal protein of the large subunit; has similarity to E. coli L4 ribosomal protein and human mitoribosomal MRP-L4 protein; essential for viability, unlike most other mitoribosomal proteins
	PAS_chr4_0449	8201398	Protein required for the hydroxylation of heme O to form heme A	XP_002493881	Protein required for the hydroxylation of heme O to form heme A	heme A biosynthetic process [GO:0006784]	2 iron, 2 sulfur cluster binding [GO:0051537]; electron transfer activity [GO:0009055]; oxidoreductase activity, acting on NAD(P)H, heme protein as acceptor [GO:0016653]	membrane [GO:0016020]	NP_011068	Cox15p [Saccharomyces cerevisiae S288C]	78.89546351084813	1.28009e-151	54.2997542997543	486.0	Protein required for the hydroxylation of heme O to form heme A; heme A is an essential prosthetic group for cytochrome c oxidase
	PAS_chr2-2_0224	8198632	Component of the TRAPP (transport protein particle) complex	XP_002491972	Trafficking protein particle complex subunit	endoplasmic reticulum to Golgi vesicle-mediated transport [GO:0006888]	guanyl-nucleotide exchange factor activity [GO:0005085]	endoplasmic reticulum [GO:0005783]; TRAPPI protein complex [GO:1990070]; TRAPPII protein complex [GO:1990071]; TRAPPIII protein complex [GO:1990072]	NP_013634	TRAPP subunit BET5 [Saccharomyces cerevisiae S288C]	82.99319727891157	2.56749e-35	44.0	159.0	Core component of transport protein particle (TRAPP) complexes I-III; TRAPP complexes are related multimeric guanine nucleotide-exchange factors for the GTPase Ypt1p, regulating ER-Golgi traffic (TRAPPI), intra-Golgi traffic (TRAPPII), endosome-Golgi traffic (TRAPPII and III) and autophagy (TRAPPIII); human homology TRAPPC1 complements yeast null mutant
	PAS_chr3_0943	8200294	Coproporphyrinogen III oxidase, an oxygen requiring enzyme	XP_002493182	Gene Names Protein names Gene Ontology (biological process) Gene Ontology (molecular function) Gene Ontology (cellular component) PAS_chr3_0943 coproporphyrinogen oxidase (EC 1.3.3.3) protoporphyrinogen IX biosynthetic process [GO:0006782] coproporphyrinogen oxidase activity [GO:0004109]				NP_010329	coproporphyrinogen oxidase [Saccharomyces cerevisiae S288C]	96.3076923076923	2.9441e-161	66.97819314641744	328.0
	PAS_chr4_0352	8200793	Long chain fatty acyl-CoA synthetase	XP_002493775	Long chain fatty acyl-CoA synthetase	fatty acid beta-oxidation [GO:0006635]; fatty-acyl-CoA transport [GO:0015916]; long-chain fatty acid import into peroxisome [GO:0015910]; very long-chain fatty acid catabolic process [GO:0042760]	long-chain fatty acid-CoA ligase activity [GO:0004467]; medium-chain fatty acid-CoA ligase activity [GO:0031956]; very long-chain fatty acid-CoA ligase activity [GO:0031957]	peroxisome [GO:0005777]	NP_010931	medium-chain fatty acid-CoA ligase FAA2 [Saccharomyces cerevisiae S288C]	91.3630229419703	0.0	42.173913043478265	744.0	Medium chain fatty acyl-CoA synthetase; activates imported fatty acids; accepts a wide range of fatty acid chain lengths with a preference for medium chains, C9:0-C13:0; localized to the peroxisome; comparative analysis suggests that a mitochondrially targeted form may result from translation starting at a non-canonical codon upstream of the annotated start codon
	PAS_chr1-4_0436	8197024	uncharacterized protein	XP_002490567	Gene Names Protein names Gene Ontology (biological process) Gene Ontology (molecular function) Gene Ontology (cellular component) PAS_chr1-4_0436 Enoyl reductase (ER) domain-containing protein oxidoreductase activity, acting on NAD(P)H [GO:0016651]				NP_014265	uncharacterized protein YNL134C [Saccharomyces cerevisiae S288C]	77.96610169491525	2.46025e-19	26.430517711171664	376.0
	PAS_chr3_0735	8200430	Inositolphosphotransferase 1, involved in synthesis of mannose-(inositol-P)2-ceramide (M(IP)2C)	XP_002492963	Inositolphosphotransferase 1, involved in synthesis of mannose-(Inositol-P)2-ceramide (M(IP)2C)			membrane [GO:0016020]	NP_010357	inositolphosphotransferase [Saccharomyces cerevisiae S288C]	73.70892018779342	7.45126e-57	38.12316715542522	527.0
	PAS_chr1-4_0589	8197719	40S ribosomal protein S2	XP_002490727	Protein component of the small (40S) subunit, essential for control of translational accuracy	translation [GO:0006412]	RNA binding [GO:0003723]; structural constituent of ribosome [GO:0003735]	small ribosomal subunit [GO:0015935]	NP_011392	ribosomal 40S subunit protein S2 [Saccharomyces cerevisiae S288C]	85.55133079847909	4.20547e-138	83.11111111111111	254.0
	PAS_FragB_0037	8197479	54S ribosomal protein L24, mitochondrial	XP_002490847	54S ribosomal protein L24, mitochondrial		structural constituent of ribosome [GO:0003735]	ribonucleoprotein complex [GO:1990904]; ribosome [GO:0005840]	NP_013918	mitochondrial 54S ribosomal protein YmL24/YmL14 [Saccharomyces cerevisiae S288C]	95.16129032258065	2.64166e-69	45.52845528455284	258.0
	PAS_chr2-2_0354	8198691	Component of the microtubule-nucleating Tub4p (gamma-tubulin) complex	XP_002491831	Spindle pole body component	microtubule nucleation [GO:0007020]	gamma-tubulin binding [GO:0043015]	cytoplasm [GO:0005737]; gamma-tubulin complex [GO:0000930]; microtubule [GO:0005874]; spindle pole [GO:0000922]; spindle pole body [GO:0005816]	NP_014273	Spc98p [Saccharomyces cerevisiae S288C]	90.66985645933015	1.01373e-73	27.472527472527474	846.0	Component of the microtubule-nucleating Tub4p (gamma-tubulin) complex; interacts with Spc110p at the spindle pole body (SPB) inner plaque and with Spc72p at the SPB outer plaque
	PAS_chr4_0805	8201207	U1 snRNP protein involved in splicing, required for U1 snRNP biogenesis	XP_002494254	Gene Names Protein names Gene Ontology (biological process) Gene Ontology (molecular function) Gene Ontology (cellular component) PAS_chr4_0805 U1 snRNP protein involved in splicing, required for U1 snRNP biogenesis RNA processing [GO:0006396]				NP_010521	mRNA splicing protein PRP42 [Saccharomyces cerevisiae S288C]	66.18556701030927	8.50229e-33	29.20353982300885	544.0	U1 snRNP protein involved in splicing; required for U1 snRNP biogenesis; contains multiple tetriatricopeptide repeats
	PAS_chr1-1_0476	8197251	uncharacterized protein	XP_002489770	WKF domain-containing protein				NP_009942	uncharacterized protein YCR016W [Saccharomyces cerevisiae S288C]	55.08474576271186	2.17122e-14	26.73992673992674	290.0
	PAS_chr1-4_0632	8197840	C-1-tetrahydrofolate synthase, mitochondrial	XP_002490773	Gene Names Protein names Gene Ontology (biological process) Gene Ontology (molecular function) Gene Ontology (cellular component) PAS_chr1-4_0632 C-1-tetrahydrofolate synthase, mitochondrial tetrahydrofolate interconversion [GO:0035999] ATP binding [GO:0005524]; formate-tetrahydrofolate ligase activity [GO:0004329]; methenyltetrahydrofolate cyclohydrolase activity [GO:0004477]; methylenetetrahydr…				NP_009640	trifunctional formate-tetrahydrofolate ligase/methenyltetrahydrofolate cyclohydrolase/methylenetetrahydrofolate dehydrogenase MIS1 [Saccharomyces cerevisiae S288C]	96.43221202854231	0.0	67.12328767123287	975.0	Mitochondrial C1-tetrahydrofolate synthase; involved in interconversion between different oxidation states of tetrahydrofolate (THF); provides activities of formyl-THF synthetase, methenyl-THF cyclohydrolase, and methylene-THF dehydrogenase
	PAS_chr3_0662	8200362	Ferrioxamine B transporter	XP_002492888	Ferrioxamine B transporter		transmembrane transporter activity [GO:0022857]	membrane [GO:0016020]	NP_010849	siderophore transporter [Saccharomyces cerevisiae S288C]	89.41548183254343	0.0	49.82394366197183	628.0
	PAS_chr2-1_0451	8198918	Hypothetical protein	XP_002491358	Uncharacterized protein	proton motive force-driven ATP synthesis [GO:0015986]		mitochondrial proton-transporting ATP synthase complex, coupling factor F(o) [GO:0000276]	NP_013398	F1F0 ATP synthase subunit h [Saccharomyces cerevisiae S288C]	72.72727272727273	3.76611e-15	39.361702127659576	124.0
	PAS_chr3_1145	8199304	uncharacterized protein	XP_002492223	PA14 domain-containing protein			cell surface [GO:0009986]	NP_009338	flocculin FLO9 [Saccharomyces cerevisiae S288C]	37.29281767955801	3.42535e-23	29.375	1322.0	Lectin-like protein with similarity to Flo1p; thought to be expressed and involved in flocculation
	PAS_chr2-1_0680	8199293	Hypothetical protein	XP_002491607	Small-subunit processome Utp12 domain-containing protein			nucleolus [GO:0005730]	NP_012066	Utp9p [Saccharomyces cerevisiae S288C]	16.171003717472118	5.95049e-06	28.155339805825243	575.0	Nucleolar protein; component of the small subunit (SSU) processome containing the U3 snoRNA that is involved in processing of pre-18S rRNA
	PAS_chr4_0831	8201231	putative U3 snoRNP protein involved in maturation of pre-18S rRNA	XP_002494279	U3 small nucleolar RNA-associated protein 22	rRNA processing [GO:0006364]	RNA binding [GO:0003723]	nucleolus [GO:0005730]; ribonucleoprotein complex [GO:1990904]	NP_011604	rRNA-processing protein UTP22 [Saccharomyces cerevisiae S288C]	99.57947855340622	0.0	45.35830618892508	1237.0	Component of the small-subunit processome; required for nuclear export of tRNAs; may facilitate binding of Utp8p to aminoacylated tRNAs and their delivery to Los1p for export; conserved from yeast to mammals
	PAS_chr1-4_0486	8197073	Hypothetical protein	XP_002490619	Hap4 transcription factor heteromerisation domain-containing protein	regulation of DNA-templated transcription [GO:0006355]		nucleus [GO:0005634]	NP_014614	Yap7p [Saccharomyces cerevisiae S288C]	5.688622754491018	0.24254	68.42105263157895	245.0	Putative basic leucine zipper (bZIP) transcription factor; YAP7 has a paralog, YAP5, that arose from the whole genome duplication
	PAS_chr2-1_0595	8198032	Calcineurin B	XP_002491512	Calcineurin subunit B (Calcineurin regulatory subunit) (Protein phosphatase 2B regulatory subunit)	regulation of cell morphogenesis [GO:0022604]	calcium ion binding [GO:0005509]; calcium-dependent protein serine/threonine phosphatase regulator activity [GO:0008597]	calcineurin complex [GO:0005955]; cell division site [GO:0032153]; cytoplasm [GO:0005737]	NP_012731	calcineurin regulatory subunit B [Saccharomyces cerevisiae S288C]	100.0	5.29346e-83	66.85714285714286	175.0
	PAS_chr3_0894	8199673	Zinc-finger protein of unknown function	XP_002493130	Gene Names Protein names Gene Ontology (biological process) Gene Ontology (molecular function) Gene Ontology (cellular component) PAS_chr3_0894 SET domain-containing protein				NP_012077	S-adenosylmethionine-dependent methyltransferase [Saccharomyces cerevisiae S288C]	96.98275862068965	4.17209e-61	28.79078694817658	526.0
	PAS_chr1-1_0123	8197247	Putative sensor/transporter protein involved in cell wall biogenesis	XP_002489766	rRNA biogenesis protein RRP36 (Ribosomal RNA-processing protein 36)	rRNA processing [GO:0006364]		nucleolus [GO:0005730]; ribonucleoprotein complex [GO:1990904]	NP_009943	Cwh43p [Saccharomyces cerevisiae S288C]	98.4488107549121	0.0	50.358239508700095	953.0	GPI lipid remodelase; responsible for introducing ceramides into GPI anchors having a C26:0 fatty acid in sn-2 of the glycerol moiety; can also use lyso-GPI protein anchors and various base resistant lipids as substrates; contains 14-16 transmembrane segments and several putative glycosylation and phosphorylation sites; null mutation is synthetically lethal with pkc1 deletion
	PAS_chr1-1_0369	8196631	Protein with a positive role in the multivesicular body sorting pathway	XP_002490027	Protein with a positive role in the multivesicular body sorting pathway	late endosome to vacuole transport via multivesicular body sorting pathway [GO:0032511]; protein transport [GO:0015031]		endosome [GO:0005768]	NP_014134	Ist1p [Saccharomyces cerevisiae S288C]	73.61111111111111	4.4162e-47	49.404761904761905	298.0	Protein with positive role in the multivesicular body sorting pathway; functions and forms a complex with Did2p; recruitment to endosomes is mediated by the Vps2p-Vps24p subcomplex of ESCRT-III; also interacts with Vps4p
	PAS_chr2-2_0476	8198636	uncharacterized protein	XP_002491967	FK506-binding protein (EC 5.2.1.8)		peptidyl-prolyl cis-trans isomerase activity [GO:0003755]		NP_013637	peptidylprolyl isomerase FPR3 [Saccharomyces cerevisiae S288C]	31.630170316301705	1.80799e-60	75.18796992481202	411.0	Nucleolar peptidyl-prolyl cis-trans isomerase (PPIase); FK506 binding protein; affects expression of multiple genes via its role in nucleosome assembly; phosphorylated by casein kinase II (Cka1p-Cka2p-Ckb1p-Ckb2p) and dephosphorylated by Ptp1p; PPIase domain acts as a transcriptional repressor when tethered to DNA by lexA, and repressor activity is dependent on PPIase activity; FPR3 has a paralog…
	PAS_chr2-1_0217	8198599	Mitochondrial ribosomal protein of the small subunit, has similarity to mammalian apoptosis mediator	XP_002491107	Small ribosomal subunit protein mS29	mitochondrial translation [GO:0032543]		mitochondrial small ribosomal subunit [GO:0005763]	NP_011386	mitochondrial 37S ribosomal protein RSM23 [Saccharomyces cerevisiae S288C]	75.52986512524085	3.13726e-60	35.81730769230769	450.0	Mitochondrial ribosomal protein of the small subunit; has similarity to mammalian apoptosis mediator proteins; null mutation prevents induction of apoptosis by overproduction of metacaspase Mca1p
	PAS_chr4_0600	8200865	GTPase-activating protein	XP_002494039	Protein transport protein SEC23	endoplasmic reticulum to Golgi vesicle-mediated transport [GO:0006888]; intracellular protein transport [GO:0006886]	zinc ion binding [GO:0008270]	COPII vesicle coat [GO:0030127]; endoplasmic reticulum membrane [GO:0005789]; Golgi membrane [GO:0000139]	NP_015507	GTPase-activating protein SEC23 [Saccharomyces cerevisiae S288C]	98.59335038363172	0.0	47.03656998738966	768.0	GTPase-activating protein, stimulates the GTPase activity of Sar1p; component of the Sec23p-Sec24p heterodimer of the COPII vesicle coat, involved in ER to Golgi transport; substrate of Ubp3/Bre5 complex; ubiquitylated by Ub-ligase Rsp5p; proteasome-mediated degradation of Sec23p is regulated by Cdc48p
	PAS_chr1-4_0428	8197016	uncharacterized protein	XP_002490559	Gene Names Protein names Gene Ontology (biological process) Gene Ontology (molecular function) Gene Ontology (cellular component) PAS_chr1-4_0428 Component of mRNP complexes associated with polyribosomes				NP_014841	Bfr1p [Saccharomyces cerevisiae S288C]	82.58317025440313	1.02677e-39	27.45995423340961	470.0	Component of mRNP complexes associated with polyribosomes; involved in localization of mRNAs to P bodies; implicated in secretion and nuclear segregation; multicopy suppressor of BFA (Brefeldin A) sensitivity
	PAS_chr1-3_0079	8197389	uncharacterized protein	XP_002489416	Enhancer of translation termination 1	regulation of translation [GO:0006417]		nucleus [GO:0005634]	NP_014694	Ett1p [Saccharomyces cerevisiae S288C]	97.71689497716895	5.97943e-79	38.46153846153847	412.0	Nuclear protein that inhibits replication of Brome mosaic virus; S. cerevisiae is a model system for studying replication of positive-strand RNA viruses in their natural hosts; deletion increases stop codon readthrough
	PAS_chr1-4_0604	8197734	C-3 sterol dehydrogenase	XP_002490743	Gene Names Protein names Gene Ontology (biological process) Gene Ontology (molecular function) Gene Ontology (cellular component) PAS_chr1-4_0604 C-3 sterol dehydrogenase steroid biosynthetic process [GO:0006694] 3-beta-hydroxy-delta5-steroid dehydrogenase activity [GO:0003854]				NP_011514	sterol-4-alpha-carboxylate 3-dehydrogenase (decarboxylating) [Saccharomyces cerevisiae S288C]	99.42693409742121	3.47876e-174	65.70605187319885	349.0
	PAS_chr2-1_0203	8198585	Phosphotyrosine-specific protein phosphatase involved in the inactivation of mitogen-activated prote	XP_002491091	Phosphotyrosine-specific protein phosphatase involved in the inactivation of mitogen-activated prote	dephosphorylation [GO:0016311]	protein tyrosine phosphatase activity [GO:0004725]		NP_014851	tyrosine protein phosphatase PTP2 [Saccharomyces cerevisiae S288C]	42.539267015706805	5.49684e-35	29.25	750.0	Nuclear phosphotyrosine-specific phosphatase involved in osmosensing; involved in the inactivation of mitogen-activated protein kinase (MAPK) during osmolarity sensing; dephosporylates Hog1p MAPK and regulates its localization; with Msg5p co-regulates the calcium signaling pathway
	PAS_chr1-4_0423	8197424	Mitochondrial pyrimidine nucleotide transporter	XP_002490554	Mitochondrial pyrimidine nucleotide transporter	transmembrane transport [GO:0055085]		mitochondrial inner membrane [GO:0005743]	NP_009751	Rim2p [Saccharomyces cerevisiae S288C]	97.53424657534246	1.48441e-144	59.6816976127321	377.0	Mitochondrial pyrimidine nucleotide transporter; imports pyrimidine nucleoside triphosphates and exports pyrimidine nucleoside monophosphates; member of the mitochondrial carrier family
	PAS_chr4_0932	8200915	uncharacterized protein	XP_002493654	Gene Names Protein names Gene Ontology (biological process) Gene Ontology (molecular function) Gene Ontology (cellular component) PAS_chr4_0932 Calcineurin-like phosphoesterase domain-containing protein nucleotide catabolic process [GO:0009166] hydrolase activity [GO:0016787]				NP_012072	uncharacterized protein YHR202W [Saccharomyces cerevisiae S288C]	59.199999999999996	1.19415e-109	40.969162995594715	602.0
	PAS_chr2-1_0358	8199046	Cystathionine beta-lyase, converts cystathionine into homocysteine	XP_002491258	Cystathionine beta-lyase, converts cystathionine into homocysteine	'de novo' L-methionine biosynthetic process [GO:0071266]; transsulfuration [GO:0019346]	cystathionine beta-lyase activity [GO:0004121]; cysteine-S-conjugate beta-lyase activity [GO:0047804]; pyridoxal phosphate binding [GO:0030170]	peroxisome [GO:0005777]	NP_011331	cystathionine beta-lyase STR3 [Saccharomyces cerevisiae S288C]	95.8974358974359	1.06526e-129	51.87032418952619	465.0	Peroxisomal cystathionine beta-lyase; converts cystathionine into homocysteine; may be redox regulated by Gto1p; involved in the release of the aromatic thiol 3-mercaptohexanol during wine fermentation
	PAS_chr1-4_0575	8197446	NADH-ubiquinone oxidoreductase	XP_002490712	NADH-ubiquinone oxidoreductase			mitochondrial inner membrane [GO:0005743]; respirasome [GO:0070469]	NP_013124	putative ubiquitin-protein ligase UBR2 [Saccharomyces cerevisiae S288C]	32.22222222222222	0.337146	46.875	1872.0	Cytoplasmic ubiquitin-protein ligase (E3); component of the Mub1p-Ubr2p-Rad6p ubiquitin ligase complex required for the ubiquitination and degradation of Rpn4p; mediates formation of the ternary complex
	PAS_chr2-2_0342	8198242	Hypothetical protein	XP_002491844	RGS domain-containing protein
	PAS_chr2-2_0266	8198671	Subunit VIII of cytochrome c oxidase	XP_002491927	Cytochrome c oxidase subunit 8, mitochondrial (Cytochrome c oxidase polypeptide VIII)	mitochondrial electron transport, cytochrome c to oxygen [GO:0006123]	cytochrome-c oxidase activity [GO:0004129]	mitochondrial respiratory chain complex IV [GO:0005751]	NP_013499	cytochrome c oxidase subunit VIII [Saccharomyces cerevisiae S288C]	98.64864864864865	4.45534e-19	47.94520547945205	78.0
	PAS_c131_0012	8199623	Hypothetical protein	XP_002493403	Gene Names Protein names Gene Ontology (biological process) Gene Ontology (molecular function) Gene Ontology (cellular component) PAS_c131_0012 Uncharacterized protein				NP_116664	putative AAA family ATPase GCN20 [Saccharomyces cerevisiae S288C]	27.00729927007299	2.58246	24.324324324324326	752.0	Positive regulator of the Gcn2p kinase activity; forms a complex with Gcn1p; proposed to stimulate Gcn2p activation by an uncharged tRNA
	PAS_chr3_0053	8199339	C-4 methyl sterol oxidase, catalyzes the first of three steps required to remove two C-4 methyl grou	XP_002492261	C-4 methyl sterol oxidase, catalyzes the first of three steps required to remove two C-4 methyl grou	ergosterol biosynthetic process [GO:0006696]	C-4 methylsterol oxidase activity [GO:0000254]; iron ion binding [GO:0005506]	endoplasmic reticulum membrane [GO:0005789]; plasma membrane [GO:0005886]	NP_011574	methylsterol monooxygenase [Saccharomyces cerevisiae S288C]	96.4968152866242	4.43982e-171	71.38157894736842	309.0
	PAS_chr1-4_0054	8197274	G1 cyclin involved in cell cycle progression	XP_002490166	Gene Names Protein names Gene Ontology (biological process) Gene Ontology (molecular function) Gene Ontology (cellular component) PAS_chr1-4_0054 G1 cyclin involved in cell cycle progression cyclin-dependent protein serine/threonine kinase regulator activity [GO:0016538]				NP_009360	cyclin CLN3 [Saccharomyces cerevisiae S288C]	62.290502793296085	5.40198e-39	32.56704980842912	580.0	G1 cyclin involved in cell cycle progression; activates Cdc28p kinase to promote G1 to S phase transition; plays a role in regulating transcription of other G1 cyclins, CLN1 and CLN2; regulated by phosphorylation and proteolysis; acetyl-CoA induces CLN3 transcription in response to nutrient repletion to promote cell-cycle entry; cell cycle arrest phenotype of the cln1 cln2 cln3 triple null mutant…
	PAS_chr4_0716	8200611	Nucleolar protein involved in rRNA processing and 60S ribosomal subunit biogenesis	XP_002494156	Pescadillo homolog (Nucleolar protein 7 homolog)	maturation of 5.8S rRNA from tricistronic rRNA transcript (SSU-rRNA, 5.8S rRNA, LSU-rRNA) [GO:0000466]; maturation of LSU-rRNA from tricistronic rRNA transcript (SSU-rRNA, 5.8S rRNA, LSU-rRNA) [GO:0000463]; maturation of SSU-rRNA from tricistronic rRNA transcript (SSU-rRNA, 5.8S rRNA, LSU-rRNA) [GO:0000462]	large ribosomal subunit rRNA binding [GO:0070180]; ribonucleoprotein complex binding [GO:0043021]	nucleoplasm [GO:0005654]; PeBoW complex [GO:0070545]; preribosome, large subunit precursor [GO:0030687]	NP_011617	mRNA-binding ribosome synthesis protein NOP7 [Saccharomyces cerevisiae S288C]	87.99313893653516	0.0	55.762081784386616	605.0	Component of several different pre-ribosomal particles; forms a complex with Ytm1p and Erb1p that is required for maturation of the large ribosomal subunit; required for exit from G0 and the initiation of cell proliferation
	PAS_chr1-4_0026	8196866	Hypothetical protein	XP_002490141	Gene Names Protein names Gene Ontology (biological process) Gene Ontology (molecular function) Gene Ontology (cellular component) PAS_chr1-4_0026 HTH CENPB-type domain-containing protein				NP_009919	ubiquitin-binding ESCRT-I subunit protein STP22 [Saccharomyces cerevisiae S288C]	17.77251184834123	2.44209	21.333333333333336	385.0	Component of the ESCRT-I complex; ESCRT-I is involved in ubiquitin-dependent sorting of proteins into the endosome; prevents polyubiquitination of the arrestin-related protein Rim8p, thereby directing its monoubiquitination by Rsp5p; homologous to the mouse and human Tsg101 tumor susceptibility gene; mutants exhibit a Class E Vps phenotype
	PAS_chr1-3_0043	8197354	uncharacterized protein	XP_002489377	Pheromone-regulated membrane protein 10		transmembrane transporter activity [GO:0022857]	membrane [GO:0016020]	NP_012427	pheromone-regulated protein PRM10 [Saccharomyces cerevisiae S288C]	39.77035490605428	2.9893e-136	53.52480417754569	383.0	Pheromone-regulated protein; proposed to be involved in mating; predicted to have 5 transmembrane segments; induced by treatment with 8-methoxypsoralen and UVA irradiation
	PAS_chr4_0956	8200672	uncharacterized protein	XP_002493815	Gene Names Protein names Gene Ontology (biological process) Gene Ontology (molecular function) Gene Ontology (cellular component) PAS_chr4_0956 54S ribosomal protein L40, mitochondrial				NP_015152	mitochondrial 54S ribosomal protein YmL40 [Saccharomyces cerevisiae S288C]	91.61290322580645	3.53879e-56	36.206896551724135	297.0
	PAS_FragB_0042	8197484	Adrenodoxin homolog, mitochondrial	XP_002490855	Adrenodoxin homolog, mitochondrial	heme A biosynthetic process [GO:0006784]; iron-sulfur cluster assembly [GO:0016226]; P450-containing electron transport chain [GO:0140647]; ubiquinone biosynthetic process [GO:0006744]	2 iron, 2 sulfur cluster binding [GO:0051537]; oxidoreductase activity, acting on NAD(P)H, heme protein as acceptor [GO:0016653]	mitochondrial matrix [GO:0005759]	NP_015071	adrenodoxin [Saccharomyces cerevisiae S288C]	76.875	9.41586e-73	77.23577235772358	172.0
	PAS_chr3_1200	8199791	40S ribosomal protein S12	XP_002492813	40S ribosomal protein S12	translation [GO:0006412]	structural constituent of ribosome [GO:0003735]	ribonucleoprotein complex [GO:1990904]; ribosome [GO:0005840]	NP_015014	ribosomal 40S subunit protein S12 [Saccharomyces cerevisiae S288C]	84.72222222222221	1.08164e-49	65.57377049180327	143.0
